# Supplementary material for: Phylogenetic Analyses of True Ladybirds (Coleoptera: Coccinellidae: Coccinellini) Reveal Directionality in Diet Evolution and Support a Boreotropical Origin of the Tribe
Source: Ecol Evol. 2026 Mar 26;16(4):e73077. doi: 10.1002/ece3.73077 (PMC13107264; doi:10.1002/ece3.73077)
Supplement: Supplementary file 5 — Table S1: Primers used for PCR amplification. Table S2: List of the 250 (including 206 Coccinellini) species included in the phylogenetic analyses along with GenBank accession numbers. Table S3: Best‐fit partition schemes and models of molecular evolution inferred by ModelFinder. Table S4:. Log‐likelihood scores of the best IQ‐TREE analyses with distinct perturbation strengths; the best analysis is highlighted in bold. Table S5: Specimen distribution data for each sampled Coccinellini species. A, Afrotropical; E, East Palearctic; I, Indomalaya; N, Neotropical; R, Nearctic; U, Australasia; W, West Palearctic. Table S6: Dispersal matrices for the time‐stratified biogeographic models. A, Afrotropical; E, East Palearctic; I, Indomalaya; N, Neotropical; R, Nearctic; U, Australasia; W, West Palearctic. Table S7: Feeding habits of the Coccinellini species in our dataset and the categories used for the ancestral character state estimations. Table S8: Detail of the vouchers and genbank accession of the 250 (including 206 Coccinellini) species included in the phylogenetic analyses. [file ECE3-16-e73077-s001.xlsx]

## Sheet: Table S1
	Table S1. Primers used for PCR amplification.
	Gene		Primer	Direction	Sequencing primers (5'-3')	References
	CO1		LCO1490	Forward	GGTCAACAAATCATAAAGATATTGG	[3]
			HCO2198	Reverse	TAAACTTCAGGGTGACCAAAAAATCA	[3]
			COCC-A	Forward	CTAACCATAAAGATATTGGAACATT	[4]
			COCC-B	Reverse	AAACTTCTGGATGACCAAAAA	[4]
	12S		SR-J-14233	Forward	AAGAGCGACGGGCGATGTGT	[8]
			SR-N-14588	Reverse	AAACTAGGATTAGATACCCTATTAT	[8]
	16S		coleoptF	Forward	ATGTCTTTTTGAKWATAATWTAA	[4]
			luisa	Reverse	ACGCTGTTATCCCTAAGGTAATTT	[6]
			A	Forward	CGCCTGTTTATCAAAAACAT	[8]
			Bi	Reverse	CTCCGGTTTGAACTCAGATCA	[8]
	Art1		3059fin1F	Forward	CAGGAAACAGCTATGACCGGNATHCAYGARGARATG	[7]
			3059fin3R	Reverse	TGTAAAACGACGGCCAGTTARAANACNGTYTGYTTCCARTG	[7]
	CADMC
	Round 1		CD439F	Forward	CAGGAAACAGCTATGACCTTCAGTGTACARTTYCAYCCHGARCAYAC	[11]
			CD688R	Reverse	TGTAAAACGACGGCCAGTTGTATACCTAGAGGATCDACRTTYTCCATRTTRCA	[11]
	Round 2		CD439F	Forward	CAGGAAACAGCTATGACCTTCAGTGTACARTTYCAYCCHGARCAYAC	[11]
			CD668R	Reverse	TGTAAAACGACGGCCAGTACGACTTCATAYTCNACYTCYTTCCA	[11]
	CADXMC
	Round 1		CD806F3	Forward	CAGGAAACAGCTATGACCTTAYTGYGTTGTNAARATWCCNMGNTGGGA	[11]
			CD1098R2	Reverse	TGTAAAACGACGGCCAGTGCTATGTTGTTNGGNAGYTGDCCNCCCAT	[11]
	Round 2		CD821F	Forward	AGCACGAAAATHGGNAGYTCNATGAARAG	[11]
			CD1098R2	Reverse	TGTAAAACGACGGCCAGTGCTATGTTGTTNGGNAGYTGDCCNCCCAT	[11]
	H3		AF	Forward	ATGGCTCGTACCAAGCAGACVGC	[2]
			AR	Reverse	ATATCCTTRGGCATRATRGTGAC	[2]
	Top1
	Round 1		TP643F	Forward	CAGGAAACAGCTATGACCGACGATTGGAARTCNAARGARATG	[11]
			TP932R	Reverse	TGTAAAACGACGGCCAGTGGWCCDGCATCDATDGCCCA	[11]
	Round 2		TP675F	Forward	CAGGAAACAGCTATGACCGAGGACCAAGCNGAYACNGTDGGTTGTTG	[11]
			TP919R	Reverse	TGTAAAACGACGGCCAGTGTCTCTTTGCGTYTTRTTRTADATYTTYTC	[11]
	Wg
	Round 1		Wg550F	Forward	CAGGAAACAGCTATGACCATGCGTCAGGARTGYAARTGYCAYGGYATGTC	[12]
			WgAbRZ	Reverse	TGTAAAACGACGGCCAGTCACTTNACYTCRCARCACCARTG	[12]
	Round 2		Wg578F	Forward	CAGGAAACAGCTATGACCTGCACNGTGAARACYTGCTGGATG	[9]
			WgAbR	Reverse	TGTAAAACGACGGCCAGTACYTCGCAGCACCARTGGAA	[1]
	18S		ai	Forward	CCTGAGAAACGGCTACCACATC	[12]
			a.07	Forward	ATTAAAGTTGTTGCGGTT	[10]
			bi	Reverse	GAGTCTCGTTCGTTATCGGA	[12]
	28S		D1	Forward	GGGAGGAAAAGAAACTAAC	[5]
			D3	Reverse	GCATAGTTCACCATCTTTC	[5]
			sa	Forward	GACCCGTCTTGAAACACGGA	[10]
			sb	Reverse	TCGGAGGGAACCAGCTACTA	[10]
	References
	[1] Abouheif, E., and G.A. Wray. 2002. “Evolutionary lability of the regulatory gene network underlying the wing polyphenism in ants." Science 297: 249–252. https://doi.org/10.1126/science.1071468
	[2] Colgan, D.J., A. McLauchlan, G.D.F Wilson, et al. 1998. "Histone H3 and U2 snRNA DNA sequences and arthropod molecular evolution.” Australian Journal of Zoology 46: 419–437. https://doi.org/10.1071/ZO98048
	[3] Folmer, O., M.B. Black, W. Hoch, R.A. Lutz, and R.C. Vrijehock. 1994. “DNA primers for amplification of mitochondrial cytochrome c oxidase subunit I from diverse metazoan invertebrates.” Molecular marine Biology and Biotechnology 3: 294–299.
	[4] Magro, A., E. Lecompte, F. Magné, J.L. Hemptinne, and B. Crouau-Roy. 2010. “Phylogeny of ladybirds (Coleoptera: Coccinellidae): are the subfamilies monophyletic?” Molecular Phylogenetics and Evolution 54: 833–848. https://doi.org/10.1016/j.ympev.2009.10.022
	[5] Ober, K.A. 2002. “Phylogenetic relationships of the carabid subfamily Harpalinae (Coleoptera) based on molecular sequence data.” Molecular Phylogenetics and Evolution 24: 228–248. https://doi.org/10.1016/S1055-7903(02)00251-8
	[6] Orsini, L., H. Koivulehto, and I. Hanski, I. 2007. “Molecular evolution and radiation of dung beetles in Madagascar.” Cladistics 23: 145–168. https://doi.org/10.1111/j.1096-0031.2006.00139.x
	[7] Regier, J.C., J.W. Shultz, A.R.D Ganley, et al. 2008. “Resolving Arthropod Phylogeny: Exploring Phylogenetic Signal within 41 kb of Protein-Coding Nuclear Gene Sequence.” Systematic Biology 57: 920–938. https://doi.org/10.1080/10635150802570791
	[8] Simon, C., F. Frati, A. Beckenbach, B. Crespi, H. Liu, and P. Flook. 1994. “Evolution, weighting, and phylogenetic utility of mitochondrial gene sequences and a compilation of conserved polymerase chain reaction primers.” Annals of the Entomological Society of America 87: 651–701. https://doi.org/10.1093/aesa/87.6.651
	[9] Ward, P.S., and D.A. Downie. 2005. “The ant subfamily Pseudomyrmecinae (Hymenoptera: Formicidae): phylogeny and evolution of big-eyed arboreal ants.” Systematic Entomology 30: 310–335. https://doi.org/10.1111/j.1365-3113.2004.00281.x
	[10] Whiting, M.F., J.C. Carpenter, Q.D. Wheeler, and W.C. Wheeler 1997. “The Strepsiptera problem: phylogeny of the holometabolous insect orders inferred from 18S and 28S ribosomal DNA sequences and morphology.” Systematic Biology 46: 1–68. https://doi.org/10.1093/sysbio/46.1.1
	[11] Wild, A.L., and D.R. Maddison. 2008. “Evaluating nuclear protein-coding genes for phylogenetic utility in beetles.” Molecular Phylogenetics and Evolution 48: 877–891. https://doi.org/10.1016/j.ympev.2008.05.023
	[12] Wray, C.G., J.J. Lee, and R. Desalle. 1993. “Extraction and Enzymatic Characterization of Foraminiferal DNA.” Micropaleontology 39: 69–73. https://doi.org/10.2307/1485976

## Sheet: Table S2
	Table S2. List of the 250 (including 206 Coccinellini) species included in the phylogenetic analyses along with GenBank accession numbers and the % of positions corresponding to gaps or missing data.
	Superfamily	Family	Subfamily	Tribe	Species	Voucher	COI	12S	16S	Wg	CADMC	CADXM	H3	Art1	Top1	18S	28S	Gap/Missing
	Coccinelloidea	Coccinellidae	Coccinellinae	Coccinellini	Aaages prior Barovsky	ANIC-COL3727				MT761812	MT761811	MT761810						84.80%
	Coccinelloidea	Coccinellidae	Coccinellinae	Coccinellini	Adalia angulifera Mulsant	22.2.2442	PX698849	PX625296	PX608206	PX626376	PX626298	PX626318	PX531150	MF280415	MF280685		PX622280	36.39%
	Coccinelloidea	Coccinellidae	Coccinellinae	Coccinellini	Adalia bipunctata (L.)	RN41.15	MW551352, PX698850	MW551155	MW551183	MW551483	MW551325	PX626319	MW551414		KY695318	MW551250	MW551279	34.53%
	Coccinelloidea	Coccinellidae	Coccinellinae	Coccinellini	Adalia conglomerata (L.)	SM498	MW551353	MW551156	MW551184	MW551484	MW551326	PX626320	MW551415			MW551251	MW551280	48.09%
	Coccinelloidea	Coccinellidae	Coccinellinae	Coccinellini	Adalia decempunctata (L.)	RN43.15a	MW551354, PX698851	MW551157	MW551185	MW551485	MW551327		MW551416				MW551281	56.62%
	Coccinelloidea	Coccinellidae	Coccinellinae	Coccinellini	Aiolocaria hexaspilota (Hope)	JD08.17a	MW551355 PX698852	PX625297	MW551186	MW551486	MW551328	PX626321	MW551417		KY695304	PX608193	MW551282	35.91%
	Coccinelloidea	Coccinellidae	Coccinellinae	Coccinellini	Alloneda dodecaspilota (Hope)	ANIC-COC154	MT762047			MT761816	MT761815	MT761814						77.96%
	Coccinelloidea	Coccinellidae	Coccinellinae	Coccinellini	Anatis hydropica (Mulsant)	ANIC.COL6031	MF280672			MF280816	MF280529	MF280602		MF280473	MF280745			61.96%
	Coccinelloidea	Coccinellidae	Coccinellinae	Coccinellini	Anatis labiculata (Say)	CO446	KP829556	KP828912	KP829048				KP829862			KP829175	FJ687714	61.46%
	Coccinelloidea	Coccinellidae	Coccinellinae	Coccinellini	Anatis lecontei Casey	ANIC-COC241				MT761820	MT761818	MT761817			MT761819			79.26%
	Coccinelloidea	Coccinellidae	Coccinellinae	Coccinellini	Anatis mali (Say)	DD01.17a	MW551356		MW551187				MW551418			MW551252	MW551283	72.20%
	Coccinelloidea	Coccinellidae	Coccinellinae	Coccinellini	Anatis ocellata (L.)	AL163.18a	MW551357, MF280614	PX625298	MW551188	MW551487	MW551329	PX626322	MW551419	MF280413	MF280683		MW551284	43.34%
	Coccinelloidea	Coccinellidae	Coccinellinae	Coccinellini	Anegleis cardoni (Weise)	ANIC-COC152	MT762048			MT761824	MT761822	MT761821			MT761823			72.26%
	Coccinelloidea	Coccinellidae	Coccinellinae	Coccinellini	Anegleis sp.	ANIC.COL6067	MF280663			MF280807	MF280521	MF280593		MF280464	MF280737			62.21%
	Coccinelloidea	Coccinellidae	Coccinellinae	Coccinellini	Anisosticta bitriangularis (Say)	UAM3.1	MW551358, PX698853	PX625299	MW551189	MW551488	MW551329	PX626323	MW551420			MW551253	MW551285	45.45%
	Coccinelloidea	Coccinellidae	Coccinellinae	Coccinellini	Anisosticta novemdecimpunctata (L.)	BU08.16a	MW551359, PX698854	PX625300	MW551190	MW551489	PX626299	PX626324	MW551421		KY695301	MW551254	MW551286	34.92%
	Coccinelloidea	Coccinellidae	Coccinellinae	Coccinellini	Aphidecta obliterata (L.)	BU15.15a	MW551360, PX698855		MW551191	PX626377	PX626300		MW551422		KY695315	MW551255	MW551287	45.62%
	Coccinelloidea	Coccinellidae	Coccinellinae	Coccinellini	Archegleis edwardsi (Mulsant)	ANIC-COC153				MT761827		MT761825			MT761826			85.36%
	Coccinelloidea	Coccinellidae	Coccinellinae	Coccinellini	Australoneda bourgeoisi (Gadeau de Kerville)	ANIC.COL6045	MF280606			MF280749		MF280533		MF280407	MF280676			68.61%
	Coccinelloidea	Coccinellidae	Coccinellinae	Coccinellini	Australoneda fuerschi (Bielawski)	ANIC-COC212	MT762049			MT761831	MT761829	MT761828			MT761830			72.20%
	Coccinelloidea	Coccinellidae	Coccinellinae	Coccinellini	Bulaea anceps (Mulsant)	ANIC.COL6074	MF280669			MF280813		MF280599		MF280470				75.16%
	Coccinelloidea	Coccinellidae	Coccinellinae	Coccinellini	Bulaea lichatschovi (Hummel)	ANIC.COL3680	MF152791			KY695347	KY695422	KY695370			KY695300			69.53%
	Coccinelloidea	Coccinellidae	Coccinellinae	Coccinellini	Calvia albida Bielawski	JD.06.17a	MW551361, PX698856	PX625301	MW551192	MW551490	PX626301	PX626325	MW551423		MT761840	PX608194	MW551248	34.23%
	Coccinelloidea	Coccinellidae	Coccinellinae	Coccinellini	Calvia championorum Booth	ANIC-COL3642	MT762053			MT761844	MT761843	MT761842						76.94%
	Coccinelloidea	Coccinellidae	Coccinellinae	Coccinellini	Calvia decemguttata (L.)	BU33.16	PX698857	PX625302	PX608207	PX626378	PX626302	PX626326			KY695310		PX622281	46.36%
	Coccinelloidea	Coccinellidae	Coccinellinae	Coccinellini	Calvia muiri (Timberlake)	EoMu	GU073922, PX698858	GU073783	GU073835	PX626379	PX626303		MW551424			PX608195	PX622282	50.61%
	Coccinelloidea	Coccinellidae	Coccinellinae	Coccinellini	Calvia quatuordecimguttata (L.)	RC.BQ	MW551363, PX698859	MW551160	MW551194	MW551491	MW551332	PX626327	MW551426		PX531164	MW551256	MW551289	38.51%
	Coccinelloidea	Coccinellidae	Coccinellinae	Coccinellini	Calvia quindecimguttata (Fabricius)	Cal15G1	MW551365, PX698860	MW551161	MW551195	PX626380	PX626304	PX626328	MW551427		PX531165	MW551257	MW551290	34.48%
	Coccinelloidea	Coccinellidae	Coccinellinae	Coccinellini	Calvia sichuanica Kovář	ANIC-COL3643	MT762056			MT761854		MT761852			MT761853			76.20%
	Coccinelloidea	Coccinellidae	Coccinellinae	Coccinellini	Calvia sp.	ANIC-COC215	MT762058			MT761862	MT761860	MT761859			MT761861			72.68%
	Coccinelloidea	Coccinellidae	Coccinellinae	Coccinellini	Calvia sp.	ANIC-COL3668	MT762057			MT761858	MT761856	MT761855			MT761857			70.33%
	Coccinelloidea	Coccinellidae	Coccinellinae	Coccinellini	Calvia sp.	ANIC.COL6048				MF280792		MF280579			MF280722			82.79%
	Coccinelloidea	Coccinellidae	Coccinellinae	Coccinellini	Calvia sp.	ANIC.COL6075	MF280670			MF280814	MF280527	MF280600		MF280471	MF280743			62.20%
	Coccinelloidea	Coccinellidae	Coccinellinae	Coccinellini	Cheilomenes dolens (Mulsant)	ANIC-COL6059	MF280604			MF280747	MF280475	MF280531		MF280405	MF280674			62.22%
	Coccinelloidea	Coccinellidae	Coccinellinae	Coccinellini	Cheilomenes litterata (Reiche)	ANIC-COL6050	MF280650			MF280794	MF280511	MF280581		MF280452	MF280724			62.04%
	Coccinelloidea	Coccinellidae	Coccinellinae	Coccinellini	Cheilomenes lunata (Fabricius)	Chlu	GU073923, PX698861	GU073784	GU073836	PX626381	KY695419	PX626329			PX531149	PX608196	GU073734	48.83%
	Coccinelloidea	Coccinellidae	Coccinellinae	Coccinellini	Cheilomenes propinqua (Mulsant)	ANIC.COL6017	MF280630			MF280773	MF280494			MF280430	MF280701			68.86%
	Coccinelloidea	Coccinellidae	Coccinellinae	Coccinellini	Cheilomenes sexmaculata (Fabricius)	ChSer	GU073924, PX698862	GU073785	GU073837	PX626382	KY695420	PX626330	PX531151		KY695321		GU073735	51.88%
	Coccinelloidea	Coccinellidae	Coccinellinae	Coccinellini	Cheilomenes sulphurea (Olivier)	GK1021c1	MW551365, PX698863	PX625303	MW551196	MW551492	MW551333						MW551291	59.73%
	Coccinelloidea	Coccinellidae	Coccinellinae	Coccinellini	Cleobora mellyi (Mulsant)	ANIC.COL2516	MF152795			KY695337	KY695407	KY695374			KY695309			70.25%
	Coccinelloidea	Coccinellidae	Coccinellinae	Coccinellini	Coccinella californica Mannerheim	JSTR1782a	MW551367	PX625304	MW551199	PX626383		PX626331		MF280424	MF280695		MW551292	52.71%
	Coccinelloidea	Coccinellidae	Coccinellinae	Coccinellini	Coccinella hieroglyphica L.	CB018	PX698864	PX625305	MW551200	MW551493		PX626332	MW551430				MW551293	55.88%
	Coccinelloidea	Coccinellidae	Coccinellinae	Coccinellini	Coccinella magnifica Redtenbacher	RC.CNa	MW551368, PX698865	PX625306	PX608208	PX626384		PX626333					PX622283	59.30%
	Coccinelloidea	Coccinellidae	Coccinellinae	Coccinellini	Coccinella miranda Wollaston	MD01.16a	MW551369	PX625307	MW551201	MW551494	MW551334	PX626334	MW551431				MW551294	60.65%
	Coccinelloidea	Coccinellidae	Coccinellinae	Coccinellini	Coccinella septempunctata L.	RN21.16	PX698866, MF152796		MW551202	MW551495	MW551335	KY695375	MW551432				MW551295	66.99%
	Coccinelloidea	Coccinellidae	Coccinellinae	Coccinellini	Coccinella transversalis Fabricus	131.16		PX625308	PX608209	MW551496	MW551336	PX626335	MW551433				KP829292	59.56%
	Coccinelloidea	Coccinellidae	Coccinellinae	Coccinellini	Coccinella transversoguttata Faldermann	ANIC.COL3659	MF152798			KY695350	KY695426	KY695377			KY695302			70.35%
	Coccinelloidea	Coccinellidae	Coccinellinae	Coccinellini	Coccinella trifasciata Linnaeus	Ctr2	PX698867	PX625309	PX608210	PX626385	MW551337	MF280539 &CADXM3_2_D3 (5)	MW551434		MF280681			52.60%
	Coccinelloidea	Coccinellidae	Coccinellinae	Coccinellini	Coccinella undecimpunctata Linnaeus	SJ01.15	PX698868	MW551162	MW551203	MW551497	PX626305	PX626337	MW551435		PX531148	MW551258	MW551296	35.48%
	Coccinelloidea	Coccinellidae	Coccinellinae	Coccinellini	Coccinula cf sinensis Weise	CoSin	PX698869	GU073788	GU073843	PX626386		PX626338	PX531152			GU073686	PX622284	57.24%
	Coccinelloidea	Coccinellidae	Coccinellinae	Coccinellini	Coccinula crotchi (Lewis)	CoCro	MW551371, PX698870	PX625310	MW551204	PX626387		PX626339	MW551436				PX622285	55.67%
	Coccinelloidea	Coccinellidae	Coccinellinae	Coccinellini	Coccinula quatuordecimpustulata (L.)	RC.AK	PX698871	PX625311	PX608211	MF280748	MF280476	MF280532	PX531153	MF280406	MF280675			51.51%
	Coccinelloidea	Coccinellidae	Coccinellinae	Coccinellini	Coccinula sinuatomarginata (Faldermann)	RC1.15	MW551372, PX698872	MW551163	MW551205	PX626388		PX626340	MW551437				PX622286	60.92%
	Coccinelloidea	Coccinellidae	Coccinellinae	Coccinellini	Coelophora biplagiata (Swartz)	ANIC-COC034	MT762061			MT761876	MT761874	MT761873			MT761875			71.69%
	Coccinelloidea	Coccinellidae	Coccinellinae	Coccinellini	Coelophora bissellata Mulsant	ANIC.COC039	MF152810			KY695336	KY695408	KY695390			KY695307			71.59%
	Coccinelloidea	Coccinellidae	Coccinellinae	Coccinellini	Coelophora circumvelata (Hope)	JD.04.17b	PX698873	PX625312	PX608212	PX626389	PX626306	PX626341	PX531155			PX608197	PX622287	48.42%
	Coccinelloidea	Coccinellidae	Coccinellinae	Coccinellini	Coelophora decimmaculata Jing	ANIC-COL3669	MT762062				MT761878	MT761877			MT761879			73.33%
	Coccinelloidea	Coccinellidae	Coccinellinae	Coccinellini	Coelophora inaequalis (Fabricius)	162.16b	PX698874	PX625313	PX608213	PX626390	PX626307	MF280544	PX531154	MF280416	MF280686			44.79%
	Coccinelloidea	Coccinellidae	Coccinellinae	Coccinellini	Coelophora saucia (Mulsant)	ANIC-COC033	MT762066			MT761896	MT761894	MT761893			MT761895			69.77%
	Coccinelloidea	Coccinellidae	Coccinellinae	Coccinellini	Coleophora sp.	ANIC-COC168	MT762065			MT761892	MT761891	MT761890						77.95%
	Coccinelloidea	Coccinellidae	Coccinellinae	Coccinellini	Coelophora sp.	ANIC.COL6009				MF280765	MF280488	MF280551		MF280422	MF280693			69.39%
	Coccinelloidea	Coccinellidae	Coccinellinae	Coccinellini	Coelophora sp.	ANIC.COL6018	MF280615			MF280757	MF280481	MF280542		MF280414	MF280684			62.43%
	Coccinelloidea	Coccinellidae	Coccinellinae	Coccinellini	Coelophora sp.	ANIC.COL6030	MF280642			MF280784	MF280503	MF280569		MF280441	MF280712			61.88%
	Coccinelloidea	Coccinellidae	Coccinellinae	Coccinellini	Coelophora sp.	ANIC.COL6049	MF280649			MF280793	MF280510	MF280580		MF280451	MF280723			61.91%
	Coccinelloidea	Coccinellidae	Coccinellinae	Coccinellini	Coelophora sp.	ANIC.COL6057	MF280656			MF280800				MF280457	MF280730			75.58%
	Coccinelloidea	Coccinellidae	Coccinellinae	Coccinellini	Coleomegilla maculata (De Geer)	CoLeMa	GU073931	PX625314	GU073845	PX626391	PX626308	PX626342	MW551438		PX531166	PX608198	GU073740	49.49%
	Coccinelloidea	Coccinellidae	Coccinellinae	Coccinellini	Cycloneda ancoralis (Germar)	ANIC.COL6006	MF280620			MF280763	MF280485	MF280548		MF280419	MF280690			62.00%
	Coccinelloidea	Coccinellidae	Coccinellinae	Coccinellini	Cycloneda atra González	K.M	PX698875	PX625315	PX608214	PX626392	PX626309						PX622288	66.80%
	Coccinelloidea	Coccinellidae	Coccinellinae	Coccinellini	Cycloneda chilena (Weise)	ANIC.COL6033	MF280643	PX625316	PX608215		MF280504	MF280571	PX531157	MF280443	MF280714			55.09%
	Coccinelloidea	Coccinellidae	Coccinellinae	Coccinellini	Cycloneda dieguezi González	K.N	PX698876	PX625317	PX608216	PX626393		PX626343				PX608199	PX622289	50.67%
	Coccinelloidea	Coccinellidae	Coccinellinae	Coccinellini	Cycloneda emarginata (Mulsant)	JSTR-09353a	PX698877	PX625318	PX608217	PX626394	MF280522	MF280594		MF280465	MF280738		PX622290	45.69%
	Coccinelloidea	Coccinellidae	Coccinellinae	Coccinellini	Cycloneda cf. eryngii (Mulsant)	25.3.2478	PX698878	PX625319	PX608218	PX626395	PX626310	PX626344	PX531156				PX622291	49.56%
	Coccinelloidea	Coccinellidae	Coccinellinae	Coccinellini	Cycloneda lacrimosa Gonzalez & Vandenberg	JSTR2568.34	MW551374		MW551206	MW551498			MW551440					82.18%
	Coccinelloidea	Coccinellidae	Coccinellinae	Coccinellini	Cycloneda munda (Say)	ANIC.COL6053	MF280652			MF280796	MF280512	MF280583		MF280453	MF280726			61.98%
	Coccinelloidea	Coccinellidae	Coccinellinae	Coccinellini	Cycloneda sanguinea (Linnaeus)	KU877170	KU877170	KU877170	KU877170									78.38%
	Coccinelloidea	Coccinellidae	Coccinellinae	Coccinellini	Declivitata hamata (Thunberg)	ANIC-COC235	MT762067			MT761899	MT761898	MT761897						78.21%
	Coccinelloidea	Coccinellidae	Coccinellinae	Coccinellini	Declivitata sp.	ANIC.COL6016	MF280629			MF280772	MF280493	MF280558		MF280429	MF280700			62.03%
	Coccinelloidea	Coccinellidae	Coccinellinae	Coccinellini	Docimocaria crucigera nomen nudum	ANIC.COL6025	MF280637			MF280779	MF280500	MF280565		MF280437	MF280707			62.13%
	Coccinelloidea	Coccinellidae	Coccinellinae	Coccinellini	Docimocaria princeps (Mulsant)	ANIC.COL6026	MF280638			MF280780	MF280501				MF280708			76.31%
	Coccinelloidea	Coccinellidae	Coccinellinae	Coccinellini	Eriopis altiplanica	AL.CH.P.02.2(t2)			MW551208				MW551442					92.37%
	Coccinelloidea	Coccinellidae	Coccinellinae	Coccinellini	Eriopis andina	ANIC-COC171	MT762068			MT761902	MT761901	MT761900						77.91%
	Coccinelloidea	Coccinellidae	Coccinellinae	Coccinellini	Eriopis canrash	CA.PE.P.05.1(t3)	MW551376		MW551209				MW551443					86.11%
	Coccinelloidea	Coccinellidae	Coccinellinae	Coccinellini	Eriopis chilensis	JSTR.2234a	MW551377, PX698880	PX625321	MW551210	MW551499	MW551338	PX626345	MW551444				MW551298	49.83%
	Coccinelloidea	Coccinellidae	Coccinellinae	Coccinellini	Eriopis connexa	ANIC.COC160	MF152802			KY695353	KY695406	KY695382						77.91%
	Coccinelloidea	Coccinellidae	Coccinellinae	Coccinellini	Eriopis cf. connexa	AFOU.536b	PX698879	PX625320	PX608219	PX626396							PX622292	65.78%
	Coccinelloidea	Coccinellidae	Coccinellinae	Coccinellini	Halyzia sanscrita Mulsant	ANIC.COL3603	MF152803				KY695410	KY695383			KY695312			74.75%
	Coccinelloidea	Coccinellidae	Coccinellinae	Coccinellini	Halyzia sedecimguttata (Linnaeus)	PY01.15a	MW551379, PX698881	MW551164	MW551212	MW551501	PX626311	PX626346	MW551446		PX531167		MW551299	43.34%
	Coccinelloidea	Coccinellidae	Coccinellinae	Coccinellini	Halyzia straminea (Hope)	ANIC-COC041	MT762071			MT761910	MT761908	MT761907			MT761909			71.69%
	Coccinelloidea	Coccinellidae	Coccinellinae	Coccinellini	Harmonia aff.eucharis (Mulsant)	ANIC.COL6019	MF280631			MF280774	MF280495	MF280559		MF280431	MF280702			62.53%
	Coccinelloidea	Coccinellidae	Coccinellinae	Coccinellini	Harmonia axyridis (Pallas)	AL01.18a	MW551380, PX698882	PX625322	PX608220	MW551502	MW551339	PX626347	MW551447		KY695314	PX608200	MW551300	36.35%
	Coccinelloidea	Coccinellidae	Coccinellinae	Coccinellini	Harmonia cf. octomaculata (Fabricius)	167.16a - ♂	PX698886, MT762073		PX608221	PX626398	PX626313	PX626351	PX531158		MT761915			63.20%
	Coccinelloidea	Coccinellidae	Coccinellinae	Coccinellini	Harmonia conformis (Boisduval)	HaCo	GU073933, PX698883	GU073791	GU073847	MW551503	PX626312	PX626348	PX531159		KY695313	GU073690	PX622293	42.56%
	Coccinelloidea	Coccinellidae	Coccinellinae	Coccinellini	Harmonia dimidiata (Fabricius)	HaDi	MW551381, PX698884	PX625323	MW551213	PX626397	MW551340	PX626349					PX622294	52.68%
	Coccinelloidea	Coccinellidae	Coccinellinae	Coccinellini	Harmonia eucharis (Mulsant)	JD02.17	MW551382, PX698885	MW551165	MW551214	MW551504	MW551341	PX626350	MW551448		PX531168		MW551301	43.89%
	Coccinelloidea	Coccinellidae	Coccinellinae	Coccinellini	Harmonia quadripunctata (Pontoppidan)	RN44.16	MW551383, PX698887	MW551166	MW551215	MW551505	MW551342	PX626352	MW551449		PX531169	MW551259	MW551302	37.38%
	Coccinelloidea	Coccinellidae	Coccinellinae	Coccinellini	Harmonia sp.	ANIC.COL6040	MF280648			MF280791	MF280509	MF280578		MF280450	MF280721			62.50%
	Coccinelloidea	Coccinellidae	Coccinellinae	Coccinellini	Harmonia sp.	ANIC.COL6069	MF280665			MF280809	MF280523	MF280595		MF280466	MF280739			62.29%
	Coccinelloidea	Coccinellidae	Coccinellinae	Coccinellini	Harmonia sp.	ANIC.COL6073	MF280668			MF280812	MF280526	MF280598		MF280469	MF280742			61.85%
	Coccinelloidea	Coccinellidae	Coccinellinae	Coccinellini	Harmonia vigintiduomaculata (Fabricius)	ANIC-COC211	MT762075			MT761921	MT761920	MT761919						77.91%
	Coccinelloidea	Coccinellidae	Coccinellinae	Coccinellini	Harmonia yedoensis (Takizawa)	ANIC-COL3640	MT762076			MT761925	MT761923	MT761922			MT761924			69.70%
	Coccinelloidea	Coccinellidae	Coccinellinae	Coccinellini	Heterocaria kaszabi (Reznik)	ANIC-COC229				MT761885	MT761883	MT761882			MT761884			79.48%
	Coccinelloidea	Coccinellidae	Coccinellinae	Coccinellini	Heterocaria sp.	ANIC.COL6021	MF280633			MF280776		MF280561		MF280433	MF280704			68.78%
	Coccinelloidea	Coccinellidae	Coccinellinae	Coccinellini	Heterocaria sp.	ANIC.COL6027	MF280639			MF280781		MF280566		MF280438	MF280709			68.79%
	Coccinelloidea	Coccinellidae	Coccinellinae	Coccinellini	Heteroneda billardieri (Crotch)	ANIC.COL6061	MF280658			MF280802	MF280516	MF280588		MF280459	MF280732			62.16%
	Coccinelloidea	Coccinellidae	Coccinellinae	Coccinellini	Heteroneda grata (Iablokoff-Khnzorian)	ANIC.COL6029	MF280641			MF280783		MF280568		MF280440	MF280711			68.65%
	Coccinelloidea	Coccinellidae	Coccinellinae	Coccinellini	Hippodamia alpina (Villa & Villa)	M15.014b	MW551384, PX698888	MW551167	MW551216	PX626399		PX626353	MW551450			MW551260	MW551303	49.56%
	Coccinelloidea	Coccinellidae	Coccinellinae	Coccinellini	Hippodamia arctica (Schneider)	DS03	PX698889		PX608222	PX626400	MT761926	PX626354	PX531160		MT761927		PX622295	54.56%
	Coccinelloidea	Coccinellidae	Coccinellinae	Coccinellini	Hippodamia convergens (Guérin-Méneville)	GK.USA1	MW551385, PX698890		MW551218	MW551506	MW551343	PX626355	MW551452				MW551305	53.19%
	Coccinelloidea	Coccinellidae	Coccinellinae	Coccinellini	Hippodamia decimguttata nomen nudum	ANIC-COL3653				MT761931	MT761929	MT761928			MT761930			76.71%
	Coccinelloidea	Coccinellidae	Coccinellinae	Coccinellini	Hippodamia falcigera Crotch	UAM2.2	PX698891	PX625324	MW551219	PX626401		PX626356	MW551453			MW551262	PX622296	67.48%
	Coccinelloidea	Coccinellidae	Coccinellinae	Coccinellini	Hippodamia notata (Laicharting)	M15.014a	MW551386, PX698892	MW551168	MW551220	PX626402		PX626357	MW551454			MW551263	MW551306	47.93%
	Coccinelloidea	Coccinellidae	Coccinellinae	Coccinellini	Hippodamia parenthesis (Say)	UAM2.3	MW551387	PX625325	MW551221	MW551507		PX626358	MW551455			MW551264		66.82%
	Coccinelloidea	Coccinellidae	Coccinellinae	Coccinellini	Hippodamia potanini (Weise)	ANIC-COL3641	MT762078			MT761935	MT761933	MT761932			MT761934			69.69%
	Coccinelloidea	Coccinellidae	Coccinellinae	Coccinellini	Hippodamia quinquesignata (Kirby)	DS01	PX698893	PX625326	PX608223	PX626403		PX626359	PX531161				PX622297	56.61%
	Coccinelloidea	Coccinellidae	Coccinellinae	Coccinellini	Hippodamia rufocincta (Mulsant)	AE	MW551389	MW551169	MW551223	MW551508		PX626360	MW551457			MW551266	MW551309	54.54%
	Coccinelloidea	Coccinellidae	Coccinellinae	Coccinellini	Hippodamia tredecimpunctata (L.)	UAM2.5	MW551390, MF152806	MW551170	PX608224	PX626404	KY695415	KY695386	MW551458		KY695317	MW551267	MW551310	45.60%
	Coccinelloidea	Coccinellidae	Coccinellinae	Coccinellini	Hippodamia ulkei (Crotch)	UAM1.2	MW551391, PX698894	PX625327	MW551225	MW551510	MW551344	PX626361	MW551459			MW551268	MW551311	44.87%
	Coccinelloidea	Coccinellidae	Coccinellinae	Coccinellini	Hippodamia undecimnotata (Schneider)	RC.CL	MW551392, PX698895	PX625328	MW551226	MW551511	MW551345	PX626362	MW551460		PX531170		PX622298	44.11%
	Coccinelloidea	Coccinellidae	Coccinellinae	Coccinellini	Hippodamia variegata (Goeze)	RN45.16a	MW551393, PX698896	MW551171	MW551227	MW551512	PX626314	PX626363	MW551461			MW551269	MW551312	44.31%
	Coccinelloidea	Coccinellidae	Coccinellinae	Coccinellini	Illeis cf. confusa Timberlake	ANIC-COL3677	MT762081			MT761943	MT761942	MT761941						77.55%
	Coccinelloidea	Coccinellidae	Coccinellinae	Coccinellini	Illeis cincta (Fabricius)	ANIC-COC046	MT762079				MT761937	MT761936					JF763569	73.69%
	Coccinelloidea	Coccinellidae	Coccinellinae	Coccinellini	Illeis galbula (Mulsant)	ANIC.COL6022	MF280634				MF280497	MF280562		MF280434				72.31%
	Coccinelloidea	Coccinellidae	Coccinellinae	Coccinellini	Illeis koebelei Timberlake	ANIC-COC248	MF152815			KY695359	KY695432	KY695395						77.96%
	Coccinelloidea	Coccinellidae	Coccinellinae	Coccinellini	Jaguarita conjugata (Mulsant)	ANIC.COL6004	MF280619			MF280761	MF280484	MF280546		MF280418	MF280688			61.99%
	Coccinelloidea	Coccinellidae	Coccinellinae	Coccinellini	Lioadalia sexareata (Weise)	ANIC-COC236	MT762082			MT761946	MT761945	MT761944						77.94%
	Coccinelloidea	Coccinellidae	Coccinellinae	Coccinellini	Lioadalia sp.	ANIC.COL6058	MF280657			MF280801	MF280515	MF280587		MF280458	MF280731			61.94%
	Coccinelloidea	Coccinellidae	Coccinellinae	Coccinellini	Macroilleis hauseri (Mader)	ANIC.COL6032				MF280785		MF280570		MF280442	MF280713			75.97%
	Coccinelloidea	Coccinellidae	Coccinellinae	Coccinellini	Macronaemia episcopalis (Kirby)	UAM2.6	MW551396	PX625329	MW551231	PX626405		PX626364	MW551462			MW551270	MW551313	57.85%
	Coccinelloidea	Coccinellidae	Coccinellinae	Coccinellini	Macronaemia hauseri (Weise)	ANIC-COL3681	MT762083			MT761950	MT761948	MT761947			MT761949			70.74%
	Coccinelloidea	Coccinellidae	Coccinellinae	Coccinellini	Megalocaria dilatata (Fabricius)	ANIC-COC157	MT762084			MT761953	MT761952	MT761951						77.91%
	Coccinelloidea	Coccinellidae	Coccinellinae	Coccinellini	Megalocaria sp.	ANIC.COL6028	MF280640			MF280782	MF280502	MF280567		MF280439	MF280710			61.93%
	Coccinelloidea	Coccinellidae	Coccinellinae	Coccinellini	Megalocaria welwitschii (Crotch)	ANIC.COC159	MF152811			KY695339	KY695411	KY695391			KY695311			77.40%
	Coccinelloidea	Coccinellidae	Coccinellinae	Coccinellini	Micraspis afflicta (Mulsant)	ANIC.COL6024	MF280636			MF280778	MF280499	MF280564		MF280436	MF280706			62.05%
	Coccinelloidea	Coccinellidae	Coccinellinae	Coccinellini	Micraspis aphidectoides (Korschefsky)	ANIC.COL6044	MF280609			MF280751	MF280478	MF280536		MF280410	MF280679			61.89%
	Coccinelloidea	Coccinellidae	Coccinellinae	Coccinellini	Micraspis aff. discolor	ANIC.COL6076	MF280671			MF280815	MF280528	MF280601		MF280472	MF280744			61.90%
	Coccinelloidea	Coccinellidae	Coccinellinae	Coccinellini	Micraspis discolor (Fabricius)	JD07.17a	MW551397, PX698897	PX625330	MW551232	PX626406	PX626315	PX626365	MW551463	MT761954		PX608201	PX622299	40.46%
	Coccinelloidea	Coccinellidae	Coccinellinae	Coccinellini	Micraspis sp.	ANIC.COL6034				MF280786	MF280505	MF280572		MF280444	MF280715			71.63%
	Coccinelloidea	Coccinellidae	Coccinellinae	Coccinellini	Micraspis sp.	ANIC.COL6056	MF280655			MF280799	MF280514	MF280586		MF280456	MF280729			62.59%
	Coccinelloidea	Coccinellidae	Coccinellinae	Coccinellini	Micraspis sp.	ANIC.COL6065	MF280661			MF280805	MF280519	MF280591		MF280462	MF280735			62.00%
	Coccinelloidea	Coccinellidae	Coccinellinae	Coccinellini	Micraspis striata (Fabricius)	GK.998a	MW551398	PX625331	MW551233	PX626407		PX626366	MW551464				PX622300	62.84%
	Coccinelloidea	Coccinellidae	Coccinellinae	Coccinellini	Microcaria albolineata (Gyllenhal)	ANIC-COC044	MT762050				MT761833	MT761832			MT761834			75.46%
	Coccinelloidea	Coccinellidae	Coccinellinae	Coccinellini	Microcaria jansoni (Crotch)	ANIC-COC234	MT762063			MT761881		MT761880						84.79%
	Coccinelloidea	Coccinellidae	Coccinellinae	Coccinellini	Microcaria mulsanti (Montrouzier)	ANIC-COC169	MT762064			MT761889	MT761887	MT761886			MT761888			72.04%
	Coccinelloidea	Coccinellidae	Coccinellinae	Coccinellini	Mulsantina hudsonica (Casey)	CNC2.6							MW551465			MW551271	PX622301	87.59%
	Coccinelloidea	Coccinellidae	Coccinellinae	Coccinellini	Mulsantina mexicana Chapin	JSTR 00824.03	PX698898	PX625332	MW551234	PX626408			MW551466				PX622302	62.88%
	Coccinelloidea	Coccinellidae	Coccinellinae	Coccinellini	Mulsantina picta (Randall)	CNC2-7	MT762086	PX625333	PX608225	PX626409	MT761958	PX626367	MW551467			MW551272	PX622303	49.07%
	Coccinelloidea	Coccinellidae	Coccinellinae	Coccinellini	Myrrha octodecimguttata (Linnaeus)	RC.CR	MW551400, PX698899	MW551175	MW551236	MW551515		PX626368	MW551469			MW551273	MW551314	48.23%
	Coccinelloidea	Coccinellidae	Coccinellinae	Coccinellini	Neda aff. reimoseri Mader	ANIC.COL6008	MF280622			MF280764	MF280487	MF280550		MF280421	MF280692			61.94%
	Coccinelloidea	Coccinellidae	Coccinellinae	Coccinellini	Neda ostrina Mulsant	ANIC.COL6003	MF280618			MF280760	MF280483	MF280545		MF280417	MF280687			61.95%
	Coccinelloidea	Coccinellidae	Coccinellinae	Coccinellini	Neda sp.	AFOU00239	PX698900	MW551176	MW551237	PX626410	PX626316		MW551470				MW551315	56.55%
	Coccinelloidea	Coccinellidae	Coccinellinae	Coccinellini	Neocalvia cayennensis (Gmelin)	ANIC.COL6010	MF280623			MF280766	MF280489	MF280552		MF280423	MF280694			61.84%
	Coccinelloidea	Coccinellidae	Coccinellinae	Coccinellini	Oenopia billieti (Mulsant)	ANIC-COL3667				MT761965	MT761963	MT761962			MT761964			76.59%
	Coccinelloidea	Coccinellidae	Coccinellinae	Coccinellini	Oenopia conglobata (L.)	RC.AA	MW551401	PX625334	MW551238	MW551516	MW551346	PX626369	MW551471				MW551316	56.95%
	Coccinelloidea	Coccinellidae	Coccinellinae	Coccinellini	Oenopia doublieri (Mulsant)	SynDou	GU073939, GU073900	GU073796	GU073853							GU073696	GU073746	71.65%
	Coccinelloidea	Coccinellidae	Coccinellinae	Coccinellini	Oenopia cf. lyncea	RC.AQ	PX698901	PX625335	PX608226				PX531162					82.57%
	Coccinelloidea	Coccinellidae	Coccinellinae	Coccinellini	Oenopia lyncea (Olivier)	ANIC.COC232				MT761969	MT761967	MT761966						84.95%
	Coccinelloidea	Coccinellidae	Coccinellinae	Coccinellini	Oenopia quadripunctata Kapur	ANIC-COL3674	MT762089				MT761971	MT761970			MT761972			73.33%
	Coccinelloidea	Coccinellidae	Coccinellinae	Coccinellini	Oenopia sauzeti Mulsant	ANIC-COC040	MT762090			MT761976	MT761974	MT761973			MT761975			71.68%
	Coccinelloidea	Coccinellidae	Coccinellinae	Coccinellini	Oenopia scalaris (Timberlake)	ANIC-COL3655	MT762091					MT761977			MT761978			80.01%
	Coccinelloidea	Coccinellidae	Coccinellinae	Coccinellini	Oenopia sexareata (Mulsant)	ANIC-COC219	MT762092			MT761981	MT761980	MT761979						78.16%
	Coccinelloidea	Coccinellidae	Coccinellinae	Coccinellini	Oenopia signatella (Mulsant)	ANIC-COL3648					MT761983	MT761982			MT761984			80.40%
	Coccinelloidea	Coccinellidae	Coccinellinae	Coccinellini	Oenopia sp.	ANIC-COL3665				MT761987	MT761985				MT761986			83.37%
	Coccinelloidea	Coccinellidae	Coccinellinae	Coccinellini	Oenopia sp.	ANIC.COL6020	MF280632			MF280775	MF280496	MF280560		MF280432	MF280703			62.07%
	Coccinelloidea	Coccinellidae	Coccinellinae	Coccinellini	Oenopia sp.	ANIC.COL6023	MF280635			MF280777	MF280498	MF280563		MF280435	MF280705			61.88%
	Coccinelloidea	Coccinellidae	Coccinellinae	Coccinellini	Olla vnigrum (Mulsant)	TR.NG.16a	MW551403	MW551178	MW551240	MW551517	MW551347	PX626370	MW551472	MF280426	PX531171	MW551275	MW551318	34.53%
	Coccinelloidea	Coccinellidae	Coccinellinae	Coccinellini	Oxytella sp.	ANIC-COC231	MT762094			MT761995	MT761993	MT761992			MT761994			71.92%
	Coccinelloidea	Coccinellidae	Coccinellinae	Coccinellini	Paranaemia vittigera (Mannerheim)	ANIC.COL6015	MF280628			MF280771	MF280492	MF280557		MF280428	MF280699			62.05%
	Coccinelloidea	Coccinellidae	Coccinellinae	Coccinellini	Paraneda pallidula (Mulsant)	ANIC-COC216	MT762095			MT761999	MT761997	MT761996			MT761998			73.25%
	Coccinelloidea	Coccinellidae	Coccinellinae	Coccinellini	Paraneda sp.	ANIC.COL6046	MF280608			MF280750	MF280477	MF280535		MF280409	MF280678			61.92%
	Coccinelloidea	Coccinellidae	Coccinellinae	Coccinellini	Phrynocaria circumusta (Mulsant)	ANIC.COL6070	MF280666			MF280810	MF280524	MF280596		MF280467	MF280740			61.97%
	Coccinelloidea	Coccinellidae	Coccinellinae	Coccinellini	Phrynocaria congener (Billberg)	ANIC.COL6066	MF280662			MF280806	MF280520	MF280592		MF280463	MF280736			61.84%
	Coccinelloidea	Coccinellidae	Coccinellinae	Coccinellini	Phrynocaria gratiosa (Mulsant)	ANIC.COC220	MF152816			KY695335	KY695413	KY695396						78.49%
	Coccinelloidea	Coccinellidae	Coccinellinae	Coccinellini	Phrynocaria quadrivittata (Fauvel)	ANIC-COL6062	MF280659			MF280803	MF280517	MF280589		MF280460	MF280733			61.90%
	Coccinelloidea	Coccinellidae	Coccinellinae	Coccinellini	Phrynocaria sp.	ANIC.COL6037	MF280646			MF280789	MF280507	MF280575		MF280447	MF280718			61.98%
	Coccinelloidea	Coccinellidae	Coccinellinae	Coccinellini	Phrynocaria sp.	ANIC-COL3651	MT762096			MT762002	MT762001	MT762000						75.79%
	Coccinelloidea	Coccinellidae	Coccinellinae	Coccinellini	Pristonema sp.	AG02	KP829539	KP828893	KP829033		KP829397		KP829846			FJ687665		38.96%
	Coccinelloidea	Coccinellidae	Coccinellinae	Coccinellini	Propylea dissecta (Mulsant)	ANIC.COL6064	MF280660			MF280804	MF280518	MF280590		MF280461	MF280734			62.02%
	Coccinelloidea	Coccinellidae	Coccinellinae	Coccinellini	Propylea japonica (Thunberg)	PJT1.2	GU073942, MF152817	GU073800	GU073857		KY695409	PX626371	MW551474		KY695306		PX622304	51.52%
	Coccinelloidea	Coccinellidae	Coccinellinae	Coccinellini	Propylea luteopustulata (Mulsant)	ANIC.COL6072	MF280667			MF280811	MF280525	MF280597		MF280468	MF280741			61.84%
	Coccinelloidea	Coccinellidae	Coccinellinae	Coccinellini	Propylea quatuordecimpunctata (L.)	RN41.16a	MW551404, PX698902	PX625336	MW551241	MW551518	MW551348	PX626372	MW551473		PX531172	PX608202	MW551319	34.98%
	Coccinelloidea	Coccinellidae	Coccinellinae	Coccinellini	Protothea quadripunctata (Mulsant)	ANIC-COC049	MT762100			MT762020	MT762018	MT762017			MT762019			71.69%
	Coccinelloidea	Coccinellidae	Coccinellinae	Coccinellini	Protothea sp.	ANIC-COL3670	MT762101			MT762023		MT762021			MT762022			76.20%
	Coccinelloidea	Coccinellidae	Coccinellinae	Coccinellini	Psyllobora aff. plaumanni Almeida	ANIC.COL6005				MF280762		MF280547			MF280689			82.75%
	Coccinelloidea	Coccinellidae	Coccinellinae	Coccinellini	Psyllobora picta (Germain)	2264.4.2	PX698903	PX625337	PX608227									85.63%
	Coccinelloidea	Coccinellidae	Coccinellinae	Coccinellini	Psyllobora sp.	ANIC.COL6036	MF280645			MF280788		MF280574		MF280446	MF280717			68.69%
	Coccinelloidea	Coccinellidae	Coccinellinae	Coccinellini	Psyllobora sp.	ANIC.COL6051	MF280651			MF280795		MF280582			MF280725			75.39%
	Coccinelloidea	Coccinellidae	Coccinellinae	Coccinellini	Psyllobora cf. confluens (Fabricius)	ANIC-COC228	MT762102			MT762026	MT762025	MT762024						77.91%
	Coccinelloidea	Coccinellidae	Coccinellinae	Coccinellini	Psyllobora vigintiduopunctata (L.)	PY12.15a	MW551405, PX698904	MW551179	MW551242	MW551519		PX626373	MW551475			MW551276	MW551320	47.81%
	Coccinelloidea	Coccinellidae	Coccinellinae	Coccinellini	Psyllobora vigintimaculata (Say)	ANIC.COL6014	PX698905, MF280627		PX608228	MF280770	MF280491	MF280556	PX531163	MF280427	MF280698			51.48%
	Coccinelloidea	Coccinellidae	Coccinellinae	Coccinellini	Seladia beltiana Gorham	ANIC.COL6071	MF280613			MF280755		MF280540		MF280412	MF280682			68.64%
	Coccinelloidea	Coccinellidae	Coccinellinae	Coccinellini	Singhikalia duodecimguttata Xiao & Li	ANIC.COL6047	MF280611			MF280753		MF280538						84.19%
	Coccinelloidea	Coccinellidae	Coccinellinae	Coccinellini	Sospita gebleri (Crotch)	ZIRAS.22	MW551406, PX698906	PX625338	MW551237	MW551520			MW551476				PX622305	62.71%
	Coccinelloidea	Coccinellidae	Coccinellinae	Coccinellini	Sospita interrupta (Casey)	ANIC.COL6012	MF280625			MF280768		MF280554		MF280425	MF280696			69.13%
	Coccinelloidea	Coccinellidae	Coccinellinae	Coccinellini	Sospita oblongoguttata (L.)	RC.AC	MW551407, PX698907	MW551180	MW551244	MW551521	MW551349	KY695393	MW551477		KY695308	PX608203	MW551321	35.25%
	Coccinelloidea	Coccinellidae	Coccinellinae	Coccinellini	Sospita sp.	ANIC.COL6055	MF280654			MF280798		MF280585		MF280455	MF280728			68.90%
	Coccinelloidea	Coccinellidae	Coccinellinae	Coccinellini	Sospita subvittata (Mulsant)	UAM1.1	MW551408, PX698908	PX625339	MW551245	MW551522	MW551350	PX626374	MW551478			MW551277	MW551322	43.34%
	Coccinelloidea	Coccinellidae	Coccinellinae	Coccinellini	Sospita vigintiguttata (L.)	SoVi1	MW551409	MW551181	MW551246	MW551523	MT762034	MT762033	MW551479			MW551278	MW551323	52.18%
	Coccinelloidea	Coccinellidae	Coccinellinae	Coccinellini	Synona melanaria (Mulsant)	ANIC.COC164	MF152822			KY695333	KY695417	KY695403			KY695320			72.48%
	Coccinelloidea	Coccinellidae	Coccinellinae	Coccinellini	Synona sp.	ANIC.COL6041	MF280603			MF280746	MF280474	MF280530		MF280404	MF280673			62.03%
	Coccinelloidea	Coccinellidae	Coccinellinae	Coccinellini	Synonycha grandis (Thunberg)	ANIC-COC158	MT762106			MT762041	MT762040	MT762039						77.91%
	Coccinelloidea	Coccinellidae	Coccinellinae	Coccinellini	Tytthaspis gebleri (Mulsant)	ANIC.COL3679	MF152823				KY695423	KY695404			KY695299			73.33%
	Coccinelloidea	Coccinellidae	Coccinellinae	Coccinellini	Tytthaspis sedecimpunctata (L.)	BU03.16a	MW551411, PX698909	PX625340	MW551248	MW551524	MW551351	MF280576	MW551481	MF280448	PX531173	PX608204	PX622306	27.88%
	Coccinelloidea	Coccinellidae	Coccinellinae	Coccinellini	Vibidia duodecimguttata (Poda)	RN52.16b	MW551412, PX698910	PX625341	MW551249	MW551525	PX626317	PX626375	MW551482		PX531174	PX608205	MW551324	34.03%
	Coccinelloidea	Coccinellidae	Coccinellinae	Coccinellini	Xanthadalia sp.	ANIC.COL6035	MF280644			MF280787	MF280506	MF280573		MF280445	MF280716			62.53%
	Coccinelloidea	Coccinellidae	Coccinellinae	Coccinellini	Xanthadalia sp.	ANIC.COL6054	MF280653			MF280797	MF280513	MF280584		MF280454	MF280727			62.19%
	Coccinelloidea	Coccinellidae	Coccinellinae	Coccinellini	Coccinellini sp.	ANIC-COC238	MT762060			MT761872	MT761870				MT761871			74.13%
	Coccinelloidea	Coccinellidae	Coccinellinae	Chilocorini	Anisorcus malayanus Crotch	COL44	MN599827			MN599931	MN599773	MN599721			MN599876			68.75%
	Coccinelloidea	Coccinellidae	Coccinellinae	Chilocorini	Arawana scapularis (Gorham)	COL43	MN599828			MN599932	MN599774	MN599722			MN599877			68.61%
	Coccinelloidea	Coccinellidae	Coccinellinae	Chilocorini	Chilocorus cacti (L.)	CO573	KP829574	KP828931	KP829065	KP813377	KP812793	MN599730			MN599885	KP419046	KP829293	61.05%
	Coccinelloidea	Coccinellidae	Coccinellinae	Chilocorini	Chilocorus bipustulatus (L.)	COL11	MN599834		MW551197	MN599937	MN599781	MN599729	MW551428		MN599884			25.15%
	Coccinelloidea	Coccinellidae	Coccinellinae	Chilocorini	Chujochilus sagittatus Wang	COL19	MN599845			MN599947	MN599794	MN599741			MN599897			68.85%
	Coccinelloidea	Coccinellidae	Coccinellinae	Chilocorini	Curinus coeruleus (Mulsant)	COL84	MN599847			MN599949	MN599797	MN599744			MN599900			68.62%
	Coccinelloidea	Coccinellidae	Coccinellinae	Chilocorini	Exochomus quadripustulatus (L.)	COL24	MW551378, MN599850		MW551211	MW551500	MN599800	MN599747	MW551445		MN599903			54.81%
	Coccinelloidea	Coccinellidae	Coccinellinae	Chilocorini	Halmus coelestris (Blackburn)	CO578	KP829577	KP828934			KP829417		KP829880			FJ687687	FJ687728	41.41%
	Coccinelloidea	Coccinellidae	Coccinellinae	Chilocorini	Orcus bilunulatus (Boisduval)	CO815	KP829604	KP828962	KP829092		KP829434		KP829900			FJ687699	FJ687740	36.84%
	Coccinelloidea	Coccinellidae	Coccinellinae	Chilocorini	Parexochomus oligotrichus Li & Ren	COL22	MN599859			MN599962	MN599810	MN599757			MN599914			68.52%
	Coccinelloidea	Coccinellidae	Coccinellinae	Chilocorini	Chilocorus metasternalis (Miyatake)	COL13	MN599860			MN599963	MN599811	MN599758			MN599915			68.82%
	Coccinelloidea	Coccinellidae	Coccinellinae	Chilocorini	Xanthocorus nigrosuturalis Li & Ren	COL17	MN599874			MN599977	MN599825	MN599771			MN599930			68.86%
	Coccinelloidea	Coccinellidae	Coccinellinae	Coccidulini	Azya orbigera Mulsant	ANIC-COL6043	MF280607					MF280534		MF280408	MF280677	FJ687666	FJ687707	46.35%
	Coccinelloidea	Coccinellidae	Coccinellinae	Coccidulini	Cryptolaemus montrouzieri Mulsant	AG05	MK801969, MN998955	KP828896	KP829036		KP829398	MN998667	KP829848		MN999347		FJ687709	42.88%
	Coccinelloidea	Coccinellidae	Coccinellinae	Coccidulini	Coccidula lepida Le Conte	UAM10031658	MW551366		MW551198				MW551429					86.00%
	Coccinelloidea	Coccinellidae	Coccinellinae	Coccidulini	Rhyzobius alphabeticus Lea	COL2594	MN599869			MN599972	MN599820	MN599765			MN599924			68.58%
	Coccinelloidea	Coccinellidae	Coccinellinae	Coccidulini	Rhyzobius sp.	CO728	KP829598	KP828956	KP829087		KP829431						KP829306	56.47%
	Coccinelloidea	Coccinellidae	Coccinellinae	Coccidulini	Rhyzobius sp. ex AU	ANIC-COL176	MF152819			KY695357	KY695428	KY695399			KY695325			70.46%
	Coccinelloidea	Coccinellidae	Coccinellinae	Coccidulini	Sasajscymnus sp. ex China	ANIC-COL3754	MF152820			KY695360	KY695434	KY695401			KY695332			69.78%
	Coccinelloidea	Coccinellidae	Coccinellinae	Diomini	Diomus terminatus (Say)	CO629	KP829589	KP828946	KP829077		KP829425		KP829891			KP829189	KP829302	38.52%
	Coccinelloidea	Coccinellidae	Coccinellinae	Epilachnini	Afissa rana (Kapur)	ANIC-COL3601	MF152787			KY695358	KY695429	KY695366			KY695323			69.86%
	Coccinelloidea	Coccinellidae	Coccinellinae	Epilachnini	Henosepilachna vigintioctomaculata (Motschulsky)	ANIC-COL3703	AB002182			MN999240	MN998760				MN999342			73.90%
	Coccinelloidea	Coccinellidae	Coccinellinae	Epilachnini	Subcoccinella vigintiquatuorpunctata (L.)	ANIC-COL2524	MW551410		MW551247	MT762038	MT762037	MT762036	MW551480					68.93%
	Coccinelloidea	Coccinellidae	Coccinellinae	Epilachnini	Uniparodentata angusta (Li)	COL3694	MN599848			MN599950	MN599798	MN599745			MN599901			69.39%
	Coccinelloidea	Coccinellidae	Coccinellinae	Noviini	Rodolia sp.	CO813	KP829603	KP828961	KP829091	KP813569			KP829899			KP419274	KP829307	40.83%
	Coccinelloidea	Coccinellidae	Coccinellinae	Plotinini	Plotina sp.	COL2538	MN599866			MN599969	MN599818	MN599763			MN599921			68.63%
	Coccinelloidea	Coccinellidae	Coccinellinae	Platynaspidini	Platynaspis maculosa Weise	COL32	EU392434, MN599864			MN599967	MN599816	MN599762			MN599919		EU392340	56.09%
	Coccinelloidea	Coccinellidae	Coccinellinae	Scymnini	Scymnus sp.	CO449	KP829557	KP828913	KP829049		KP829405					EU145603	EU145665	42.18%
	Coccinelloidea	Coccinellidae	Coccinellinae	Sticholotidini	Prodilis sp. ex Venezuela	ANIC-COL2510	MT762098			MT762012	MT762011	MT762010						75.81%
	Coccinelloidea	Coccinellidae	Coccinellinae	Sticholotidini	Sulcolotis sp.	CO829	KP829613	KP828971	KP829100		KP829441					FJ687705	FJ687746	42.68%
	Coccinelloidea	Coccinellidae	Coccinellinae	Sticholotidini	Sticholotis sp.	CO457	KP829561	KP828918	KP829053				KP829868			FJ687677	KP829287	44.87%
	Coccinelloidea	Coccinellidae	Coccinellinae	Telsimini	Telsimia sp	COL81	MN599871			MN599974	MN599821	MN599767			MN599926			68.70%
	Coccinelloidea	Coccinellidae	Microweiseinae	Microweiseini	Coccidophilus cariba Gordon	MNHN-EC-7788	MN447521	MN447521	MN447521									78.37%
	Coccinelloidea	Coccinellidae	Microweiseinae	Microweiseini	Coccidophilus sp.	AGNM05	JX845087	JX844904	JX844943				JX844877			JX844979	JX845019	45.29%
	Coccinelloidea	Coccinellidae	Microweiseinae	Microweiseini	Sarapidus australis Gordon	JAG-2009	KP829544	KP828900	KP829040							FJ687670	FJ687711, JF763600	49.61%
	Coccinelloidea	Coccinellidae	Microweiseinae	Microweiseini	Serangium sabahense (Sasaji)	COL3773	MN599870			MN599973		MN599766			MN599925			77.66%
	Coccinelloidea	Coccinellidae	Microweiseinae	Serangiini	Delphastus sp.	CO577	KP829576	KP828933	KP829067	KP813401			KP829879			KP829182	KP829294	48.22%
	Coccinelloidea	Coccinellidae	Microweiseinae	Serangiini	Delphastus catalinae (Horn)	ANIC-COL3811	MF152800			KY695362	KY695437	KY695380						77.15%
	Coccinelloidea	Coccinellidae	Microweiseinae	Serangiini	Delphastus dejavu Gordon	Dd-Duv	MW551375		MW551207				MW551441					87.54%
	Coccinelloidea	Coccinellidae	Microweiseinae	Serangiini	Serangium sp.	CO631	KP829591	KP828948	KP829079				KP829892			FJ687690	FJ687731	44.92%
	Coccinelloidea	Coccinellidae	Microweiseinae	Serangiini	Serangium japonicum Chapin	ANIC-COL3776	MT762104			MT762032		MT762031	MN999223		MN999424			74.15%
	Coccinelloidea	Coccinellidae	Monocoryninae	Monocorynini	Monocoryna sp. ex Malaysia	ANIC-COL6042	MF280610			MF280752		MF280537		MF280411	MF280680			68.63%
	Coccinelloidea	Cerylonidae	-	-	Philothermus glabriculus LeConte	CO681	EU164676	EU164556	EU164586	KP813532	JX845057		EU164733			KP419228	EU145662	36.57%
	Gyrinoidea	Gyrinidae	-	-	Macrogyrus oblongus (Boisduval)	CO132&Cameron09	FJ859901	FJ859901	FJ859901	EU677664	EU677535	EU677535	KX775700		EU677633	KP419155	EU677682	26.38%

## Sheet: Table S3
	Table S3. Best-fit partition schemes and models of molecular evolution inferred by ModelFinder.
	Partitions	Substitution models
	12S, 16S	GTR+F+I+G4
	18S, Art1 [pos1]	TIM2e+R3
	28S	GTR+F+R4
	Art1 [pos2], H3 [pos2]	TPM3+F+I+G4
	Art1 [pos3], CADXM [pos3]	TIM2+F+R5
	CADMC [coding part1, pos3], CADMC [coding part2, pos3]	TPM3+F+G4
	CADMC [coding part1, pos1], CADMC [coding part2, pos1], CADXM [pos1], Top1 [pos1]	GTR+F+R5
	CADMC [coding part1, pos2], CADMC [coding part 2, pos2], Wg [pos2]	TVM+F+R4
	CADMC [intron], H3 [pos3], Wg [pos3]	GTR+F+I+G4
	CADXM [pos2], Top1 [pos2]	GTR+F+I+G4
	COI [pos1]	GTR+F+I+G4
	COI [pos2]	TVM+F+R5
	COI [pos3]	TIM2+F+R7
	H3 [pos1]	GTR+F+I+G4
	Top1 [pos3]	HKY+F+I+G4
	Wg [pos1]	GTR+F+G4

## Sheet: Table S4
	Table S4. Log-likelihood scores, AICc and AICcw of the best IQ-TREE analyses with distinct perturbation strengths; the best analysis is highlighted in bold.
	Perturbation strength	lnL	df	AICc	AICcω
	0.0	-251017,204	687	503501	8.49175e-07	1466.77
	0.2	-251069,633	676	503581	3.95466e-24	1441.73
	0.4	-251027,661	688	503524	7.81013e-12	1469.05
	0.6	-251052,993	672	503539	6.2838e-15	1432.63
	0.8	-251036,787	686	503538	8.29915e-15	1464.49
	1.0	-251003,225	687	503473	1	1466.77

## Sheet: Table S5
	Table S5. Specimen distribution data for each sampled Coccinellini species. A: Afrotropical; U: Australasia; E: East Palearctic; I: Indomalaya; R: Nearctic; N: Neotropical; W: West Palearctic.
	Species	Distribution	A	U	E	I	R	N	W	References
	Aaages prior Barovsky	E	0	0	1	0	0	0	0	[9], [16]
	Adalia angulifera Mulsant	N	0	0	0	0	0	1	0	[6]
	Adalia bipunctata (L.)	W, E, R	0	0	1	0	1	0	1	[9], [16]
	Adalia conglomerata (L.)	W, E	0	0	1	0	0	0	1	[9], [16]
	Adalia decempunctata (L.)	W	0	0	0	0	0	0	1	[9]
	Aiolocaria hexaspilota (Hope)	E, I	0	0	1	1	0	0	0	[11], [16]
	Alloneda dodecaspilota (Hope)	E, I	0	0	1	1	0	0	0	[1], [11], [16]
	Anatis hydropica (Mulsant)	N	0	0	0	0	0	1	0	[14]
	Anatis labiculata (Say)	R	0	0	0	0	1	0	0	[7]
	Anatis lecontei Casey	R	0	0	0	0	1	0	0	[7]
	Anatis mali (Say)	R	0	0	0	0	1	0	0	[7]
	Anatis ocellata (L.)	W, E	0	0	1	0	0	0	1	[11], [16]
	Anegleis cardoni (Weise)	I	0	0	0	1	0	0	0	[11]
	Anegleis sp. ANIC.COL6067	I	0	0	0	1	0	0	0	[14]
	Anisosticta bitriangularis (Say)	R, E	0	0	1	0	1	0	0	[7], [9], [16]
	Anisosticta novemdecimpunctata (L.)	W, E	0	0	1	0	0	0	1	[9]
	Aphidecta obliterata (L.)	W	0	0	0	0	0	0	1	[9]
	Archegleis edwardsi (Mulsant)	U	0	1	0	0	0	0	0	[13]
	Australoneda bourgeoisi (Gadeau de Kerville)	U	0	1	0	0	0	0	0	[13]
	Australoneda fuerschi (Bielawski)	U	0	1	0	0	0	0	0	[13]
	Bulaea anceps (Mulsant)	A	1	0	0	0	0	0	0	[5], [8]
	Bulaea lichatschovi (Hummel)	W, E, I	0	0	1	1	0	0	1	[11], [16]
	Calvia albida Bielawski	E, I	0	0	1	1	0	0	0	[1], [9], [11], [16]
	Calvia championorum Booth	E, I	0	0	1	1	0	0	0	[16], [11]
	Calvia decemguttata (L.)	W, E	0	0	1	0	0	0	1	[9], [16]
	Calvia muiri (Timberlake)	E	0	0	1	0	0	0	0	[9], [16]
	Calvia quatuordecimguttata (L.)	R, W, E	0	0	1	0	1	0	1	[1], [7], [9], [11], [16]
	Calvia quindecimguttata (Fabricius)	W, E, I	0	0	1	1	0	0	1	[9], [11], [16]
	Calvia sichuanica Kovář	E	0	0	1	0	0	0	0	[9], [16]
	Calvia sp. ANIC.COC215	I	0	0	0	1	0	0	0	[14]
	Calvia sp. ANIC.COL3668	E	0	0	1	0	0	0	0	[14]
	Calvia sp. ANIC.COL6048	I	0	0	0	1	0	0	0	[14]
	Calvia sp. ANIC.COL6075	I	0	0	0	1	0	0	0	[14]
	Cheilomenes dolens (Mulsant)	A	1	0	0	0	0	0	0	[10], [14]
	Cheilomenes litterata (Reiche)	A	1	0	0	0	0	0	0	[14]
	Cheilomenes lunata (Fabricius)	A	1	0	0	0	0	0	0	[3], [8]
	Cheilomenes propinqua (Mulsant)	A	1	0	0	0	0	0	0	[8]
	Cheilomenes sexmaculata (Fabricius)	E, I, U	0	1	1	1	0	0	0	[1], [11], [13], [16]
	Cheilomenes sulphurea (Olivier)	A	1	0	0	0	0	0	0	[8]
	Cleobora mellyi (Mulsant)	U	0	1	0	0	0	0	0	[13]
	Coccinella californica Mannerheim	R	0	0	0	0	1	0	0	[7]
	Coccinella hieroglyphica L.	W, E, R	0	0	1	0	1	0	1	[7], [16]
	Coccinella magnifica Redtenbacher	W, E	0	0	1	0	0	0	1	[9], [16]
	Coccinella miranda Wollaston	W	0	0	0	0	0	0	1	[9]
	Coccinella septempunctata L.	W, E	0	0	1	0	0	0	1	[9], [16]
	Coccinella transversalis Fabricus	U, E, I	0	1	1	1	0	0	0	[1], [13], [16], [17]
	Coccinella transversoguttata Faldermann	W, E, R	0	0	1	0	1	0	1	[9], [16]
	Coccinella trifasciata L.	W, E, R	0	0	1	0	1	0	1	[9], [16]
	Coccinella undecimpunctata L.	W, E	0	0	1	0	0	0	1	[9], [16]
	Coccinellini sp. ANIC.COC238	R	0	0	0	0	1	0	0	[14]
	Coccinula cf sinensis Weise	E	0	0	1	0	0	0	0	[9], [16]
	Coccinula crotchi (Lewis)	E	0	0	1	0	0	0	0	[9]
	Coccinula quatuordecimpustulata (L.)	W, E	0	0	1	0	0	0	1	[9], [16]
	Coccinula sinuatomarginata (Faldermann)	W, E	0	0	1	0	0	0	1	[9], [16]
	Coelophora biplagiata (Swartz)	E	0	0	1	0	0	0	0	[16]
	Coelophora bissellata Mulsant	U, E, I	0	1	1	1	0	0	0	[11], [13], [16]
	Coelophora circumvelata (Hope)	I	0	0	0	1	0	0	0	[11]
	Coelophora decimmaculata Jing	E	0	0	1	0	0	0	0	[17]
	Coelophora inaequalis (Fabricius)	U, E, I	0	1	1	1	0	0	0	[7], [13], [16]
	Coelophora saucia (Mulsant)	E, I	0	0	1	1	0	0	0	[11], [16]
	Coelophora sp. ANIC.COL6009	I	0	0	0	1	0	0	0	[14]
	Coelophora sp. ANIC.COL6018	A	1	0	0	0	0	0	0	[14]
	Coelophora sp. ANIC.COL6030	I	0	0	0	1	0	0	0	[14]
	Coelophora sp. ANIC.COL6049	A	1	0	0	0	0	0	0	[14]
	Coelophora sp. ANIC.COL6057	A	1	0	0	0	0	0	0	[14]
	Coleomegilla maculata (De Geer)	R, N	0	0	0	0	1	1	0	[7]
	Cycloneda ancoralis (Germar)	N	0	0	0	0	0	1	0	[6]
	Cycloneda atra González	N	0	0	0	0	0	1	0	[6]
	Cycloneda cf. eryngii (Mulsant)	N	0	0	0	0	0	1	0	[6]
	Cycloneda chilena (Weise)	N	0	0	0	0	0	1	0	[6]
	Cycloneda dieguezi González	N	0	0	0	0	0	1	0	[6]
	Cycloneda emarginata (Mulsant)	N	0	0	0	0	0	1	0	[6]
	Cycloneda lacrimosa Gonzalez & Vandenberg	N	0	0	0	0	0	1	0	[6]
	Cycloneda munda (Say)	R	0	0	0	0	1	0	0	[7]
	Cycloneda sanguinea (L.)	R, N	0	0	0	0	1	1	0	[6], [7]
	Declivitata hamata (Thunberg)	A	1	0	0	0	0	0	0	[2]; [8]
	Declivitata sp. ANIC.COL6016	A	1	0	0	0	0	0	0	[14]
	Docimocaria crucigera nomen nudum	I	0	0	0	1	0	0	0	[14]
	Docimocaria princEs (Mulsant)	U	0	1	0	0	0	0	0	[13]
	Eriopis altiplanica	N	0	0	0	0	0	1	0	[6]
	Eriopis andina	N	0	0	0	0	0	1	0	[6]
	Eriopis canrash	N	0	0	0	0	0	1	0	[6]
	Eriopis chilensis	N	0	0	0	0	0	1	0	[6]
	Eriopis connexa	N	0	0	0	0	0	1	0	[6]
	Eriopis sp.AFOU.536b	N	0	0	0	0	0	1	0	[6]
	Halyzia sanscrita Mulsant	I	0	0	0	1	0	0	0	[1], [9], [16], [11]
	Halyzia sedecimguttata (L.)	W, E	0	0	1	0	0	0	1	[9], [16]
	Halyzia straminea (Hope)	E, I	0	0	1	1	0	0	0	[1], [11], [16]
	Harmonia aff.eucharis (Mulsant)	E, I	0	0	1	1	0	0	0	[1], [11], [16]
	Harmonia axyridis (Pallas)	E	0	0	1	0	0	0	0	[9], [13], [16]
	Harmonia cf. octomaculata (Fabricius)	U, E, I	0	1	1	1	0	0	0	[1], [11], [13], [16]
	Harmonia conformis (Boisduval)	U	0	1	0	0	0	0	0	[9], [13]
	Harmonia dimidiata (Fabricius)	E, I	0	0	1	1	0	0	0	[1], [11], [16]
	Harmonia eucharis (Mulsant)	E, I	0	0	1	1	0	0	0	[1], [11], [16]
	Harmonia quadripunctata (Pontoppidan)	W, E	0	0	1	0	0	0	1	[9], [16]
	Harmonia sp. ANIC.COL6040	A	1	0	0	0	0	0	0	[14]
	Harmonia sp. ANIC.COL6069	E	0	0	1	0	0	0	0	[14]
	Harmonia sp. ANIC.COL6073	U	0	1	0	0	0	0	0	[14]
	Harmonia vigintiduomaculata (Fabricius)	A	1	0	0	0	0	0	0	[14]
	Harmonia yedoensis (Takizawa)	E	0	0	1	0	0	0	0	[16]
	Heterocaria kaszabi (Reznik)	U	0	1	0	0	0	0	0	[13]
	Heterocaria sp. ANIC.COL6021	U	0	1	0	0	0	0	0	[14]
	Heterocaria sp. ANIC.COL6027	U	0	1	0	0	0	0	0	[14]
	Heteroneda billardieri (Crotch)	E, I	0	0	1	1	0	0	0	[11], [13]
	Heteroneda grata (Iablokoff-Khnzorian)	U	0	1	0	0	0	0	0	[13]
	Hippodamia alpina (Villa & Villa)	W	0	0	0	0	0	0	1	[9]
	Hippodamia arctica (Schneider)	R, W, E	0	0	1	0	1	0	1	[7], [9], [16]
	Hippodamia convergens (Guérin-Méneville)	R, W	0	0	0	0	1	0	1	[7], [11]
	Hippodamia decimguttata nomen nudum	E	0	0	1	0	0	0	0	[17]
	Hippodamia falcigera Crotch	R	0	0	0	0	1	0	0	[7]
	Hippodamia notata (Laicharting)	W, E	0	0	1	0	0	0	1	[9]
	Hippodamia parenthesis (Say)	R	0	0	0	0	1	0	0	[7]
	Hippodamia potanini (Weise)	E	0	0	1	0	0	0	0	[9], [17]
	Hippodamia quinquesignata (Kirby)	R	0	0	0	0	1	0	0	[7]
	Hippodamia rufocincta (Mulsant)	W	0	0	0	0	0	0	1	[9]
	Hippodamia tredecimpunctata (L.)	R, E	0	0	1	0	1	0	0	[7], [11], [16]
	Hippodamia ulkei (Crotch)	R, E	0	0	1	0	1	0	0	[7], [17]
	Hippodamia undecimnotata (Schneider)	W, E	0	0	1	0	0	0	1	[9]
	Hippodamia variegata (Goeze)	W, E, I	0	0	1	1	0	0	1	[1], [9], [11], [16]
	Illeis cf. confusa Timberlake	E, I	0	0	1	1	0	0	0	[1], [9], [16]
	Illeis cincta (Fabricius)	I	0	0	0	1	0	0	0	[9], [11]
	Illeis galbula (Mulsant)	U	0	1	0	0	0	0	0	[9], [13]
	Illeis koebelei Timberlake	E, I	0	0	1	1	0	0	0	[9], [11], [16]
	Jaguarita conjugata (Mulsant)	N	0	0	0	0	0	1	0	[6]
	Lioadalia sexareata (Weise)	A	1	0	0	0	0	0	0	[4]
	Lioadalia sp. ANIC.COL6058	A	1	0	0	0	0	0	0	[14]
	Macroilleis hauseri (Mader)	E, I	0	0	1	1	0	0	0	[1], [11], [16]
	Macronaemia Eiscopalis (Kirby)	R	0	0	0	0	1	0	0	[7]
	Macronaemia hauseri (Weise)	E	0	0	1	0	0	0	0	[16]
	Megalocaria dilatata (Fabricius)	I, E	0	0	1	1	0	0	0	[1], [11], [16]
	Megalocaria sp. ANIC.COL6028	U	0	1	0	0	0	0	0	[14]
	Megalocaria welwitschii (Crotch)	A	1	0	0	0	0	0	0	[14]
	Micraspis afflicta (Mulsant)	U	0	1	0	0	0	0	0	[14]
	Micraspis aphidectoides (Korschefsky)	U	0	1	0	0	0	0	0	[13]
	Micraspis discolor (Fabricius) ANIC.COL6076	E, I	0	0	1	1	0	0	0	[1], [11], [16]
	Micraspis discolor (Fabricius) JD07.17a	E, I	0	0	1	1	0	0	0	[1], [11], [16]
	Micraspis sp. ANIC.COL6034	A	1	0	0	0	0	0	0	[14]
	Micraspis sp. ANIC.COL6056	A	1	0	0	0	0	0	0	[14]
	Micraspis sp. ANIC.COL6065	I	0	0	0	1	0	0	0	[14]
	Micraspis striata (Fabricius)	A	1	0	0	0	0	0	0	[8]
	Microcaria albolineata (Gyllenhal)	E, I	0	0	1	1	0	0	0	[11], [16]
	Microcaria jansoni (Crotch)	U	0	1	0	0	0	0	0	[13]
	Microcaria mulsanti (Montrouzier)	U	0	1	0	0	0	0	0	[13]
	Mulsantina hudsonica (Casey)	R	0	0	0	0	1	0	0	[7]
	Mulsantina mexicana Chapin	N	0	0	0	0	0	1	0	[6]
	Mulsantina picta (Randall)	R	0	0	0	0	1	0	0	[7]
	Myrrha octodecimguttata (L.)	W, E	0	0	1	0	0	0	1	[9]
	Neda aff. reimoseri Mader	N	0	0	0	0	0	1	0	[6]
	Neda ostrina Mulsant	R, N	0	0	0	0	1	1	0	[6]
	Neda sp. AFOU00239	N	0	0	0	0	0	1	0	[6]
	Neocalvia cayennensis (Gmelin)	R, N	0	0	0	0	1	1	0	[6]
	Oenopia billieti (Mulsant)	E, I	0	0	1	1	0	0	0	[1], [9], [11], [16]
	Oenopia conglobata (L.)	W, E, I	0	0	1	1	0	0	1	[9], [11], [16]
	Oenopia doublieri (Mulsant)	W	0	0	0	0	0	0	1	[9]
	Oenopia lyncea (Olivier) ANIC.COC232	W, E	0	0	1	0	0	0	1	[9]
	Oenopia lyncea (Olivier) RC.AQ	W, E	0	0	1	0	0	0	1	[9]
	Oenopia quadripunctata Kapur	E, I	0	0	1	1	0	0	0	[1], [9], [11], [16]
	Oenopia sauzeti Mulsant	E, I	0	0	1	1	0	0	0	[1], [9], [11], [16]
	Oenopia scalaris (Timberlake)	E	0	0	1	0	0	0	0	[9], [16]
	Oenopia sexareata (Mulsant)	E, I	0	0	1	1	0	0	0	[1], [9], [11], [16]
	Oenopia signatella (Mulsant)	E, I	0	0	1	1	0	0	0	[1], [9], [11], [16]
	Oenopia sp. ANIC.COL3665	W	0	0	0	0	0	0	1	[14]
	Oenopia sp. ANIC.COL6020	I	0	0	0	1	0	0	0	[14]
	Oenopia sp. ANIC.COL6023	U	0	1	0	0	0	0	0	[14]
	Olla vnigrum (Mulsant)	R, N	0	0	0	0	1	1	0	[6], [7]
	Oxytella sp. ANIC.COC231	N	0	0	0	0	0	1	0	[14]
	Paranaemia vittigera (Mannerheim)	R	0	0	0	0	1	0	0	[7]
	Paraneda pallidula (Mulsant)	N	0	0	0	0	0	1	0	[7], [15]
	Paraneda sp. ANIC.COL6046	N	0	0	0	0	0	1	0	[6], [14]
	Phrynocaria circumusta (Mulsant)	I, E	0	0	1	1	0	0	0	[11], [16]
	Phrynocaria congener (Billberg)	E, I	0	0	1	1	0	0	0	[9], [11]
	Phrynocaria gratiosa (Mulsant)	U	0	1	0	0	0	0	0	[13]
	Phrynocaria quadrivittata (Fauvel)	U	0	1	0	0	0	0	0	[13]
	Phrynocaria quadrivittata (Fauvel)	U	0	1	0	0	0	0	0	[13]
	Phrynocaria sp. ANIC.COL3651	I	0	0	0	1	0	0	0	[14]
	Phrynocaria sp. ANIC.COL6037	I	0	0	0	1	0	0	0	[14]
	Pristonema sp.AG02	N	0	0	0	0	0	1	0	[6]
	Propylea dissecta (Mulsant)	E, I	0	0	1	1	0	0	0	[1], [9], [11], [16]
	Propylea japonica (Thunberg)	E, I	0	0	1	1	0	0	0	[1], [9], [11], [16]
	Propylea luteopustulata (Mulsant)	E, I	0	0	1	1	0	0	0	[1], [9], [11], [16]
	Propylea quatuordecimpunctata (L.)	W, E, I	0	0	1	1	0	0	1	[1], [9], [11], [16]
	Protothea quadripunctata (Mulsant)	E, I	0	0	1	1	0	0	0	[11], [12], [14]
	Protothea sp. ANIC.COL3670	E	0	0	1	0	0	0	0	[14]
	Psyllobora aff. plaumanni Almeida	N	0	0	0	0	0	1	0	[6]
	Psyllobora cf. confluens (Fabricius)	N	0	0	0	0	0	1	0	[14]
	Psyllobora picta (Germain)	R, N	0	0	0	0	1	1	0	[6], [7]
	Psyllobora sp. ANIC.COL6036	A	1	0	0	0	0	0	0	[14]
	Psyllobora sp. ANIC.COL6051	A	1	0	0	0	0	0	0	[14]
	Psyllobora vigintiduopunctata (L.)	W, E	0	0	1	0	0	0	1	[9], [16]
	Psyllobora vigintimaculata (Say)	R	0	0	0	0	1	0	0	[7]
	Seladia beltiana Gorham	N	0	0	0	0	0	1	0	[6]
	Singhikalia duodecimguttata Xiao & Li	E	0	0	1	0	0	0	0	[11]
	Sospita gebleri (Crotch)	E	0	0	1	0	0	0	0	[9], [16]
	Sospita interrupta (Casey)	R	0	0	0	0	1	0	0	[7]
	Sospita oblongoguttata (L.)	W, E	0	0	1	0	0	0	1	[9], [16]
	Sospita sp. ANIC.COL6055	A	1	0	0	0	0	0	0	[14]
	Sospita subvittata (Mulsant)	R	0	0	0	0	1	0	0	[7]
	Sospita vigintiguttata (L.)	W	0	0	0	0	0	0	1	[9]
	Synona melanaria (Mulsant)	U, I	0	1	0	1	0	0	0	[13]
	Synona sp. ANIC.COL6041	I	0	0	0	1	0	0	0	[14]
	Synonycha grandis (Thunberg)	E, I	0	0	1	1	0	0	0	[11], [16]
	Tytthaspis gebleri (Mulsant)	E	0	0	1	0	0	0	0	[9], [16]
	Tytthaspis sedecimpunctata (L.)	W, E	0	0	1	0	0	0	1	[9]
	Vibidia duodecimguttata (Poda)	W, E	0	0	1	0	0	0	1	[9], [16]
	Xanthadalia sp. ANIC.COL6035	A	1	0	0	0	0	0	0	[14]
	Xanthadalia sp. ANIC.COL6054	A	1	0	0	0	0	0	0	[14]
	References
	[1] Dorji, C., P. Loday, and O. Vorst. 2019. "A preliminary checklist of the Coccinellidae of Bhutan (Insecta: Coleoptera)." Zootaxa 4712: 497–530. https://doi.org/10.11646/zootaxa.4712.4.2
	[2] Fürsch, H. 1987. "Die Afrikanischen Vertreter der Gattungen Micraspis, Declivitata und Xanthadalia (Coleoptera: Coccinellidae)." Mitteilungen Muenchener Entomologischen Gesellschaft 77: 5–31.
	[3] Fürsch, H. 1991. "Annotated checklist of Coccinellidae from Senegal and Gambia." Coccinella 3: 31–41.
	[4] Fürsch, H. (1997). "Coccinellidae (Coleoptera) aus Rwanda." Bonner Zoologische Beiträge 47: 13–29.
	[5] Fürsch, H. 2005. "Bulaea Mulsant, 1850 and Isora Mulsant, 1950 Coleoptera Coccinellidae are synonymous." Entomologische Zeitschrift Stuttgart 115: 227–232.
	[6] González, G. 2011. Los Coccinellidae de Brasil. Retrieved January 10, 2025, from https://coccinellidae.cl/paginasWebBra/Paginas/InicioBra.php
	[7] Gordon, R.D. 1985. "The Coccinellidae (Coleoptera) of America north of Mexico." Journal of the New York Entomological Society 93: 1–912.
	[8] Hounkpati, K., J.V. McHugh, A.A. Niang, and G. Goergen. 2020. "Documenting museum records of West African Coccinellidae (Coleoptera) in Benin and Senegal. Biodiversity Data Journal 8: e47340. https://doi.org/10.3897/BDJ.8.e47340
	[9] Iablokoff-Khnzorian, S.M. 1982. Les coccinelles, Coléoptères Coccinellidae. Tribu Coccinellini des régions Paléarctiques et Orientale. Boubée.
	[10] Nicolas, V. 2009. "Les Coccinelles (Coleoptera Coccinellidae) de Mayotte)." Harmonia, Coccinelles Du Monde 3: 21–32.
	[11] Poorani, J. 2023. "An illustrated guide to lady beetles (Coleoptera: Coccinellidae) of the Indian Subcontinent. Part 1. Tribe Coccinellini." Zootaxa 5332: 1-307. https://doi.org/10.11646/zootaxa.5332.1.1
	[12] Poorani, J.K., and A. Slipinski. 2005. "Notes on the genus Protothea Weise with redescription of P. quadripunctata (Mulsant) (Coleoptera: Coccinellidae: Coccinellini)." Annales Zoologici 55: 329–333.
	[13] Slipinski, A., J. Li, and H. Pang. 2020. Ladybird Beetles of the Australo-Pacific Region: Coleoptera: Coccinellidae: Coccinellini. CSIRO Publishing. https://doi.org/10.1071/9781486303885
	[14] Tomaszewska, W., H.E. Escalona, D. Hartley, et al. 2021. "Phylogeny of true ladybird beetles (Coccinellidae: Coccinellini) reveals pervasive convergent evolution and a rapid Cenozoic radiation." Systematic Entomology 46: 611–631. https://doi.org/10.1111/syen.12479
	[15] Vandenberg, N.J. 2002. Coccinellidae. In R.H. Arnett, M.C. Thomas, P.E. Skelley, and J.H. Frank (Eds.), American beetles (Vol. 2, pp. 371–389). CRC Press.
	[16] Wang, X.M., and X.S. Chen. 2022. Illustrated Handbook of Ladybird Beetles in China. Straits Publishing House Company Limited.
	[17] Yu, G.Y. 2010. Chinese Lady Beetles (The Subfamily Coccinellinae). Chemical Industry Press.

## Sheet: Table S6
	Table S6. Dispersal matrices for the time-stratified biogeographic models. A: Afrotropical; U: Australasia; E: East Palearctic; I: Indomalaya; R: Nearctic; N: Neotropical; W: West Palearctic.
	time slice: 0.1-0 Ma
		W	E	R	N	A	I	U
	W	1	1	1	1	1	1	1
	E	1	1	1	1	1	1	1
	R	1	1	1	1	1	1	1
	N	1	1	1	1	1	1	1
	A	1	1	1	1	1	1	1
	I	1	1	1	1	1	1	1
	U	1	1	1	1	1	1	1
	time slice: 5.33-0.1 Ma
		W	E	R	N	A	I	U
	W	1	1	0.01	0.01	0.75	0.5	0.01
	E	1	1	0.75	0.01	0.5	1	0.01
	R	0.01	0.75	1	1	0.01	0.01	0.01
	N	0.01	0.01	1	1	0.01	0.01	0.01
	A	0.75	0.5	0.01	0.01	1	0.5	0.01
	I	0.5	1	0.01	0.01	0.75	1	0.75
	U	0.01	0.01	0.01	0.01	0.01	0.75	1
	time slice: 23.03-5.33 Ma
		W	E	R	N	A	I	U
	W	1	1	0.01	0.01	0.75	0.5	0.01
	E	1	1	0.75	0.01	0.5	1	0.01
	R	0.01	0.75	1	1	0.01	0.01	0.01
	N	0.01	0.01	1	1	0.01	0.01	0.01
	A	0.75	0.5	0.01	0.01	1	0.5	0.01
	I	0.05	1	0.01	0.01	0.75	1	0.75
	U	0.01	0.01	0.01	0.01	0.01	0.75	1
	time slice: 33.9-23.03 Ma
		W	E	R	N	A	I	U
	W	1	1	0.01	0.01	0.75	0.5	0.01
	E	1	1	0.75	0.01	0.5	1	0.01
	R	0.01	0.75	1	1	0.01	0.01	0.01
	N	0.01	0.01	1	1	0.01	0.01	0.01
	A	0.75	0.5	0.01	0.01	1	0.5	0.01
	I	0.5	1	0.01	0.01	0.75	1	0.01
	U	0.01	0.01	0.01	0.01	0.01	0.01	1
	time slice: 56-33.9 Ma
		W	E	R	N	A	I	U
	W	1	1	0.75	0.01	0.75	0.01	0.01
	E	1	1	0.5	0.01	0.01	0.75	0.01
	R	0.75	0.5	1	0.9	0.01	0.01	0.01
	N	0.01	0.01	0.9	1	0.5	0.01	0.01
	A	0.75	0.01	0.01	0.5	1	0.1	0.01
	I	0.01	0.75	0.01	0.01	0.1	1	0.01
	U	0.01	0.01	0.01	0.01	0.01	0.01	1
	time slice: 66-56 Ma.
		W	E	R	N	A	I	U
	W	1	1	0.75	0.01	0.75	0.01	0.01
	E	1	1	0.75	0.01	0.01	0.75	0.01
	R	0.75	0.75	1	0.75	0.01	0.01	0.01
	N	0.01	0.01	0.75	1	0.5	0.01	0.01
	A	0.75	0.01	0.01	0.5	1	0.25	0.01
	I	0.01	0.75	0.01	0.01	0.25	1	0.01
	U	0.01	0.01	0.01	0.01	0.01	0.01	1

## Sheet: Table S7
	Table S7. Feeding habits of the Coccinellini species in our dataset and the categories used for the ancestral character state estimations.
	Species	Feeding habit	Category	References
	Adalia angulifera Mulsant	Hemiptera: aphids	aphids	[1]
	Adalia bipunctata (L.)	aphids & other food source	mixed	[25], [26], [29], [39], [52]
	Adalia conglomerata (L.)	Hemiptera: aphids	aphids	[25]
	Adalia decempunctata (L.)	aphids & other food source	mixed	[7], [29], [52]
	Aiolocaria hexaspilota (Hope)	beetles	other	[16], [30], [31], [55]
	Alloneda dodecaspilota (Hope)	Hemiptera: aphids	aphids	[47]
	Anatis labiculata (Say)	Hemiptera: aphids	aphids	[9]
	Anatis lecontei Casey	aphids & mealybugs	mixed	[2]
	Anatis mali (Say)	Hemiptera: aphids	aphids	[6], [63]
	Anatis ocellata (L.)	Hemiptera: aphids	aphids	[16], [33]
	Anegleis cardoni (Weise)	aphids, mealybugs, scales, whiteflies, Lepidoptera	mixed	[47]
	Anisosticta bitriangularis (Say)	Hemiptera: aphids	aphids	[60]
	Anisosticta novemdecimpunctata (L.)	Hemiptera: aphids	aphids	[16], [25], [39]
	Aphidecta obliterata (L.)	Hemiptera: aphids	aphids	[16], [68]
	Archegleis edwardsi (Mulsant)	Hemiptera: aphids	aphids	[58], [59]
	Australoneda bourgeoisi (Gadeau de Kerville)	Hemiptera: aphids	aphids	[50], [59]
	Microcaria albolineata (Gyllenhal)	aphids & other food source	mixed	[16]
	Bulaea anceps (Mulsant)	herbivorous	other	[46]
	Bulaea lichatschovi (Hummel)	mixed	mixed	[16]
	Calvia albida Bielawski	Hemiptera: aphids	aphids	[45]
	Calvia decemguttata (L.)	Hemiptera: aphids	aphids	[16]
	Calvia muiri (Timberlake)	Hemiptera: aphids	aphids	[37]
	Calvia quatuordecimguttata (L.)	aphids & other food source	mixed	[33], [51], [54]
	Calvia quindecimguttata (Fabricius)	Hemiptera: aphids	aphids	[18]
	Cheilomenes lunata (Fabricius)	aphids & other food source	mixed	[38], [61]
	Cheilomenes sexmaculata (Fabricius)	aphids & other food source	mixed	reviewed in [44]; also aphids according to [16]
	Cheilomenes sulphurea (Olivier)	Hemiptera: aphids	aphids	[11], [23]
	Cleobora mellyi (Mulsant)	beetles	other	[3], [16], [42]
	Coccinella californica Mannerheim	Hemiptera: aphids	aphids	[16]
	Coccinella hieroglyphica L.	aphids & other food source	mixed	[22]
	Coccinella magnifica Redtenbacher	Hemiptera: aphids	aphids	[62]
	Coccinella miranda Wollaston	Hemiptera: aphids	aphids	[21]
	Coccinella septempunctata L.	Hemiptera: aphids	aphids	[16], [25], [39], [64]
	Coccinella transversalis Fabricus	Hemiptera: aphids	aphids	[16], [32]
	Coccinella transversoguttata Faldermann	Hemiptera: aphids	aphids	[16]
	Coccinella trifasciata L.	Hemiptera: aphids	aphids	[35]
	Coccinella undecimpunctata L.	Hemiptera: aphids	aphids	reviewed in [44]
	Coccinula crotchi (Lewis)	aphids & other food source	mixed	[27]
	Coccinula quatuordecimpustulata (L.)	mixed	mixed	[16]
	Coelophora biplagiata (Swartz)	Hemiptera: aphids	aphids	[43]
	Coelophora bissellata Mulsant	Hemiptera: aphids	aphids	[16], reviewed in [44]
	Coelophora inaequalis (Fabricius)	Hemiptera: aphids	aphids	[16], [59]
	Coelophora saucia (Mulsant)	Hemiptera: aphids	aphids	[47]
	Coleomegilla maculata (De Geer)	aphids & other food source	mixed	[24], [67]
	Cycloneda ancoralis (Germar)	Hemiptera: aphids	aphids	[16]
	Cycloneda atra González	primarily on aphids	aphids	[20]
	Cycloneda chilena (Weise)	primarily on aphids	aphids	[20]
	Jaguarita conjugata (Mulsant)	primarily on aphids	aphids	[20]
	Cycloneda dieguezi González	primarily on aphids	aphids	[20]
	Cycloneda emarginata (Mulsant)	primarily on aphids	aphids	[20]
	Cycloneda eryngii (Mulsant)	Hemiptera: aphids	aphids	[20]
	Cycloneda lacrimosa Gonzalez & Vandenberg	Hemiptera: aphids	aphids	[20]
	Cycloneda munda (Say)	primarily on aphids	aphids	[20]
	Cycloneda sanguinea (L.)	primarily on aphids	aphids	[20]
	Eriopis altiplanica	Hemiptera: aphids	aphids	[19]
	Eriopis andina	Hemiptera: aphids	aphids	[19]
	Eriopis canrash	Hemiptera: aphids	aphids	[19]
	Eriopis chilensis	Hemiptera: aphids	aphids	[1]
	Eriopis connexa ANIC.COC160	Hemiptera: aphids	aphids	[16]
	Eriopis pr. connexa AFOU.536b	Hemiptera: aphids	aphids	[16]
	Halyzia sanscrita Mulsant	mildews	other	[16], [47]
	Halyzia sedecimguttata (L.)	mildews	other	[15], reviewed in [65]
	Halyzia straminea (Hope)	mildews	other	[47]
	Harmonia axyridis (Pallas)	Hemiptera: aphids	aphids	[12], [16], [53]
	Harmonia conformis (Boisduval)	aphids & other food source	mixed	[41], [54]
	Harmonia dimidiata (Fabricius)	Hemiptera: aphids	aphids	reviewed in [44]
	Harmonia eucharis (Mulsant) JD02.17	Hemiptera: aphids	aphids	reviewed in [44]
	Harmonia eucharis (Mulsant) ANIC.COL6019	Hemiptera: aphids	aphids	reviewed in [44]
	Harmonia octomaculata (Fabricius)	aphids, Pseudococcidae, Lepidoptera, thrips	mixed	[47]
	Harmonia quadripunctata (Pontoppidan)	Hemiptera: aphids	aphids	[8]
	Heteroneda billardieri (Crotch)	aphids & psyllid	mixed	[47]
	Hippodamia arctica (Schneider)	Hemiptera: aphids	aphids	[5]
	Hippodamia convergens (Guérin-Méneville)	Hemiptera: aphids	aphids	[17]
	Hippodamia notata (Laicharting)	aphids & other food source	mixed	[36]
	Hippodamia parenthesis (Say)	aphids	aphids	[66]
	Hippodamia quinquesignata (Kirby)	Hemiptera: aphids	aphids	[14]
	Hippodamia tredecimpunctata (L.)	Hemiptera: aphids	aphids	[16], reviewed in [44]
	Hippodamia undecimnotata (Schneider)	Hemiptera: aphids	aphids	[28]
	Hippodamia variegata (Goeze)	Hemiptera: aphids	aphids	[16], reviewed in [44]
	Illeis cincta (Fabricius)	mildews	other	[47]
	Illeis confusa Timberlake	mildews	other	[47]
	Illeis koebelei Timberlake	mildews	other	[47]
	Illeis galbula (Mulsant)	mildews	other	[16]
	Macroilleis hauseri (Mader)	mildews	other	[47]
	Megalocaria dilatata (Fabricius)	aphids	aphids	[47]
	Megalocaria welwitschii (Crotch)	heteropterans	other	[16]
	Micraspis discolor (Fabricius) ANIC.COL6076	Hemiptera: psyllids	other	[4], [56], [57]
	Micraspis discolor (Fabricius) JD07.17a	Hemiptera: psyllids	other	[4], [56], [57]
	Micraspis striata (Fabricius)	Hemiptera: aphids	aphids	[34]
	Mulsantina hudsonica (Casey)	Hemiptera: aphids	aphids	[8]
	Mulsantina mexicana Chapin	Hemiptera: aphids	aphids	[8]
	Mulsantina picta (Randall)	Hemiptera: aphids	aphids	[8], [13]
	Myrrha octodecimguttata (L.)	Hemiptera: aphids	aphids	[8], [51]
	Oenopia billieti (Mulsant)	aphids	aphids	[47]
	Oenopia conglobata (L.)	aphids & other food source	mixed	[52]; also aphids according to [16]
	Oenopia lyncea (Olivier) RC.AQ	Hemiptera: aphids	aphids	[51]
	Oenopia lyncea (Olivier) ANIC.COC232	Hemiptera: aphids	aphids	[51]
	Oenopia quadripunctata Kapur	aphids	aphids	[47]
	Oenopia sauzeti Mulsant	aphids & other food source	mixed	[47]
	Oenopia sexareata (Mulsant)	aphids	aphids	[47]
	Oenopia signatella (Mulsant)	aphids	aphids	[47]
	Olla v-nigrum (Mulsant)	aphids & other food source	mixed	[41], [54]
	Paranaemia vittigera (Mannerheim)	Hemiptera: aphids	aphids	[16], [40]
	Phrynocaria gratiosa (Mulsant)	Hemiptera: aphids	aphids	[16]
	Propylea dissecta (Mulsant)	aphids & others	mixed	[47]
	Propylea japonica (Thunberg)	aphids & other food source	mixed	[69]
	Propylea luteopustulata (Mulsant)	aphids	aphids	[47]
	Propylea quatuordecimpunctata (L.)	aphids & other food source	mixed	[52]
	Protothea quadripunctata (Mulsant)	Hemiptera: aphids	aphids	[48]
	Psyllobora vigintimaculata (Say)	mildew	other	[10], reviewed in [65]
	Psyllobora vigintiduopunctata (L.)	mildew	other	[15], [16], reviewed in [65]
	Sospita gebleri (Crotch)	Hemiptera: aphids	aphids	[28]
	Sospita oblongoguttata (L.)	Hemiptera: aphids	aphids	[8], [16], [28]
	Sospita vigintiguttata (L.)	Hemiptera: aphids	aphids	[18]
	Synona melanaria (Mulsant)	Hemiptera: Heteropterans	other	[16], [49], reviewed in [44]
	Synonycha grandis (Thunberg)	Hemiptera: aphids	aphids	[47]
	Tytthaspis gebleri (Mulsant)	aphids & other food source	mixed	[16]
	Tytthaspis sedecimpunctata (L.)	mildew	other	[25]
	Vibidia duodecimguttata (Poda)	mildew	other	reviewed in [65]
	References
	[1] Aguilera, A., and R. Rebolledo. 2013. "New predation register in Chile: Adalia angulifera and Eriopis connexa chilensis (Coleoptera: Coccinellidae) over Eriosoma lanigerum (Hemiptera: Pemphigidae)." Revista Chilena de Entomología 38: 51–53.
	[2] Anonymous. 2018. Available at https://webdoc.agsci.colostate.edu/bspm/InsectInformation/Talks2018/Nov5th.pdf
	[3] Baker, S.C., J.A. Elek, R. Bashford, S.C. Paterson, J. Madden, and M. Battaglia. 2003. "Inundative release of coccinellid beetles into eucalypt plantations for biological control of chrysomelid leaf beetles." Agricultural and Forest Entomology 5: 97–106. https://doi.org/10.1046/j.1461-9563.2003.00169.x
	[4] Begum, M.A., M. Jahan, M.N., Bari, M. Mofazzel Hossain, and N. Afsana. 2002. "Potentiality of Micraspis discolor (F.) as a Biocontrol Agent of Nilaparvata lugens (Stal)." Journal of Biological Sciences 2: 630–632. https://doi.org/10.3923/jbs.2002.630.632
	[5] Bělíček, J. 1976. Coccinellidae of western Canada and Alaska with analyses of the transmontane zoogeographic relationships between the fauna of British Columbia and Alberta: (Insecta : Coleoptera : Coccinellidae). https://doi.org/10.7939/R31C1TR9G
	[6] Berthiaume, R., C. Hébert, and C. Cloutier. 2007. "Comparative Use of Mindarus abietinus (Homoptera: Aphididae) by two Coccinellids (Coleoptera: Coccinellidae), the native Anatis mali and the exotic Harmonia axyridis, in a Christmas tree plantation." Environmental Entomology 36: 319–328. https://doi.org/10.1093/ee/36.2.319
	[7] Bodenheimer, F.S., and S. Neumark. 1955. The Israel pine Matsucoccus (Matsucoccus josephi nov. spec.). Kiryath Sepher Ltd., Jerusalem.
	[8] Chapin, J.B. 1985. "Revision of the genus Mulsantina Weise (Coleoptera: Coccinellidae)." Annals of the Entomological Society of America 78: 348–368. https://doi.org/10.1093/aesa/78.3.348
	[9] Cook, S.P., and R.E. Webb. 1995. "Predation of early-instar gypsy moth larvae by a generalist predator, Anatis labiculata (Say) (Coleoptera: Coccinellidae)." Journal of Entomological Science 30: 258–261. https://doi.org/10.18474/0749-8004-30.2.258
	[10] Davidson, W.M. 1921. "Observations on Psyllobora taedata, Le Conte, a Cocinellid attacking mildews (Col.)." Entomological News 32: 83–89.
	[11] Davies, J.C. 1972. "Studies on the ecology of Aphis craccivora Koch (Hem., Aphididae), the vector of rosette disease of groundnuts, in Uganda." Bulletin of Entomological Research 62: 169–182. https://doi.org/10.1017/S0007485300047611
	[12] De Castro-Guedes, C.F., L.M. De Almeida, S. Do Rocio Chiarello Penteado, and M.O. Moura. 2016. "Effect of different diets on biology, reproductive variables and life and fertility tables of Harmonia axyridis (Pallas) (Coleoptera, Coccinellidae)." Revista Brasileira de Entomologia 60: 260–266. https://doi.org/10.1016/j.rbe.2016.03.003
	[13] Deligeorgidis, N., C. Karypidis, P. Deligeorgidis, C. Ipsilandis, M. Vaiopoulou, and G. Sidiropoulos. 2010. "Modeling of predatory effect of Coccinellidae." Journal of Entomology 8: 73–80. https://doi.org/10.3923/je.2011.73.80
	[14] Delluchi, V.L. 1976. Studies in biological control. Cambridge : Cambridge University Press.
	[15] Dietrich, W. 2014. "Powdery mildews (Erysiphales)—Food for lady beetles (Coccinelidae)." Boletus 35: 41–46.
	[16] Escalona, H.E., A. Zwick, H.S. Li, et al. 2017. "Molecular phylogeny reveals food plasticity in the evolution of true ladybird beetles (Coleoptera: Coccinellidae: Coccinellini)." BMC Evolutionary Biology 17: 151. https://doi.org/10.1186/s12862-017-1002-3
	[17] Evans, E.W. 2009. "Lady beetles as predators of insects other than Hemiptera." Biological Control 51: 255–267. https://doi.org/10.1016/j.biocontrol.2009.05.011
	[18] Florek, K., J. Tragarz, and P. Ceryngier. 2011. "Species composition and diets of ladybird beetles (Coleoptera: Coccinellidae) associated with black alder (Alnus glutinosa (L.) Gaertner) in a marshy forest." Aphids and other Hemipterous Insects 17: 165–174.
	[19] González, G., A. Bustamante, and A.A. Grez. 2019. "Touching the sky: coccinellids (Coleoptera: Coccinellidae) at high altitudes in South America." Neotropical Entomology 48: 225–238. https://doi.org/10.1007/s13744-018-0644-1
	[20] González, G., and N.J. Vandenberg. 2006. Review of lady beetles in the Cycloneda germainii species complex (Coleoptera; Coccinellidae: Coccinellinae: Coccinellini) with descriptions of new and unusual species from Chile and surrounding countries. USDA Systematic Entomology Laboratory. https://digitalcommons.unl.edu/systentomologyusda/36
	[21] Hernández, A.C., M.H García, E.H. Suárez, R.T Castillo, A.P. Pérez y Pérez. 1999. "Enemigos naturales de plagas hortícolas en las Islas Canarias. Granja. Revista Agropecuaria 6: 45–52; https://revistas.grancanaria.com/index.php/GRANJA/article/view/9663
	[22] Hippa, H., S. Koponen, and T. Laine. 1978. "On the feeding biology of Coccinella hieroglyphica L. (Col., Coccinellidae)." Report from the Kevo Subarctic Research Station 14: 18–20.
	[23] Hodek, I., S. Chakrabarti, and M. Rejmanek. 1984. "The effect of prey density on food intake by adult Cheilomenes sulphurea [Col.: Coccinellidae]." Entomophaga 29: 179–184. https://doi.org/10.1007/BF02372107
	[24] Hodek, I., and E.W. Evans. 2012. Food Relationships. In I. Hodek, H.F. Van Emden, and A. Honěk (Eds.), Ecology and Behaviour of the Ladybird Beetles (Coccinellidae) (1st ed.), pp. 141–274). Wiley. https://doi.org/10.1002/9781118223208.ch5
	[25] Hodek, I., and A. Honěk. 1996. Ecology of Coccinellidae. https://doi.org/10.1007/978-94-017-1349-8
	[26] Hodek, I., and Honěk. 2009. "Scale insects, mealybugs, whiteflies and psyllids (Hemiptera, Sternorrhyncha) as prey of ladybirds." Biological Control 51: 232–243. https://doi.org/10.1016/j.biocontrol.2009.05.018
	[27] Hoshikawa, K. 1995. Bionomics of Coccinula crotchi in Hokkaido (Coccinellidae: Coleoptera). 昆蟲 [insects] 63: 419–424.
	[28] Iablokoff-Khnzorian, S.M. 1982. Les coccinelles, Coléoptères Coccinellidae. Tribu Coccinellini des régions Paléarctiques et Orientale. Boubée.
	[29] Iperti, G. 1965. "Contribution a l’étude de la spécificité chez les principales coccinelles aphodiphages des alpes maritimes et des basses-alpes." Entomophaga 10: 159–178. https://doi.org/10.1007/BF02385291
	[30] Iwata, K. 1932. "On the biology of two large lady-birds in Japan." Transactions of the Kansai Entomological Society 3: 13–27.
	[31] Iwata, K. 1965. "Supplement of the biology of two large lady-birds in Japan." Acta Coleopterologica 2: 57–68.
	[32] James, B.E. 2004. "Influence of prey species on immature survival, development, predation and reproduction of Coccinella transversalis Fabricius (Col., Coccinellidae)." Journal of Applied Entomology 128: 150–157. https://doi.org/10.1111/j.1439-0418.2004.00826.x
	[33] Kalushkov, P., and I. Hodek. 2001. "New essential aphid prey for Anatis ocellata and Calvia quatuordecimguttata (Coleoptera: Coccinellidae)." Biocontrol Science and Technology 11: 35–39. https://doi.org/10.1080/09583150020029727
	[34] Katerere, Y. 1984. "Biology and population dynamics of the pine needle aphid, Eulachnus rileyi (Williams) in Zimbabwe." South African Forestry Journal 129: 40–49. https://doi.org/10.1080/00382167.1984.9628936
	[35] Leppanen, C., A. Alyokhin, and S. Gross. 2012. "Competition for aphid prey between different lady beetle species in a laboratory arena." Psyche: A Journal of Entomology 2012: 890327. https://doi.org/10.1155/2012/890327
	[36] Lundgren, J.G. 2009. "Nutritional aspects of non-prey foods in the life histories of predaceous Coccinellidae." Biological Control 51: 294–305.
	[37] Magro, A., Lecompte, E., Magné, F., Hemptinne, J.-L., & Crouau-Roy, B. (2010). Phylogeny of ladybirds (Coleoptera: Coccinellidae): Are the subfamilies monophyletic? Molecular Phylogenetics and Evolution, 54, 833–848.
	[38] Majerus, M.E.N., H.E Roy, and P.M.J. Brown. 2016. A Natural History of Ladybird Beetles. Cambridge University Press.
	[39] Majerus, M., and M.E.N. Majerus. 1994. Ladybirds. Harper & Collins.
	[40] Mendivil Portillo, N., H. Bravo Mojica, J.L. Carrillo Sanchez, N. Mendivil Portillo, H. Bravo Mojica, and J.L. Carrillo Sanchez. 1984. "Competencia por Acyrthosiphon pisum (Harris) (Homoptera: Aphididae) de Hippodamia convergens Guérin-Meneville y Paranaemia vittigera (Mannerheim) (Coleoptera: Coccinellidae)." Agrociencia 57: 57.
	[41] Michaud, J.P. 2001. "Numerical response of Olla v-nigrum (Coleoptera: Coccinellidae) to infestations of asian citrus psyllid, (Hemiptera: Psyllidae) in Florida." The Florida Entomologist 84: 608–612. https://doi.org/10.2307/3496392
	[42] Murray, T.J., T.M. Withers, S. Mansfield, and J. Bain. 2008. "Distribution and current status of natural enemies of Paropsis charybdis in New Zealand." New Zealand Plant Protection 61: 185–190. https://doi.org/10.30843/nzpp.2008.61.6834
	[43] Omkar, A. Pervez, and S.K. Singh. 2005. "Development and immature survival of two aphidophagous ladybirds, Coelophora biplagiata and Micraspis discolor." Insect Science 12: 375–379. https://doi.org/10.1111/j.1005-295X.2005.00046.x
	[44] Pervez, A. 2004. "Predaceous coccinellids in India: predator-prey catalogue (Coleoptera: Coccinellidae)." Oriental Insects 38: 27–61. https://doi.org/10.1080/00305316.2004.10417373
	[45] Phaloura, S.P.S., and T.S. Tarlok Singh. 1991. "Larval chaetotaxy of three species of genus Harmonia Mulsant (Coleoptera: Coccinellidae) and phylogenetic relationship amongst its species." Elytron 5: 39–46.
	[46] Poorani, J. 2018. First report of Bulaea lividula bocandei Mulsant (Coleoptera: Coccinellidae) from India with notes on its diagnosis, host plants and distribution." Journal of Biological Control 31: 194–197. https://doi.org/10.18311/jbc/2017/17974
	[47] Poorani, J. 2023. "An illustrated guide to lady beetles (Coleoptera: Coccinellidae) of the Indian Subcontinent. Part 1. Tribe Coccinellini". Zootaxa 5332: 1–307. https://doi.org/10.11646/zootaxa.5332.1.1
	[48] Poorani, J.K., and A. Ślipiński. 2005. Notes on the genus Protothea Weise with redescription of P. quadripunctata (Mulsant) (Coleoptera: Coccinellidae: Coccinellini)." Annales Zoologici 55: 329–333.
	[49] Poorani, J., A. Ślipiński, and R.G. Booth. 2008. "A revision of the genus Synona Pope, 1989 (Coleoptera: Coccinellidae: Coccinellini)." Annales Zoologici 58: 579–594. https://doi.org/10.3161/000345408X364427
	[50] Pope, R.D. 1988. "A revision of the Australian Coccinellidae (Coleoptera). Part 1. Subfamily Coccinellinae." Invertebrate Systematics 2: 633–735. https://doi.org/10.1071/it9880633
	[51] Saharaoui, L., and J.-M. Gourreau. 1998. "Les Coccinelles d’Algérie: Inventaire préliminaire et régime alimentaire (Coleoptera, Coccinellidae)." Bulletin de la Société entomologique de France 103: 213–224. https://doi.org/10.3406/bsef.1998.17418
	[52] Santas, L.A. 1987. "The predators’ complex of pear-feeding psyllids in unsprayed wild pear trees in Greece." Entomophaga 32: 291–297. https://doi.org/10.1007/BF02373253
	[53] Santos, A.A., L.M. Almeida, C.F. Castro-Guedes, and S.R.C. Penteado. 2014. "Life table analysis and consumption capacity for Harmonia axyridis (Coleoptera: Coccinellidae), feeding on Cinara atlantica (Hemiptera: Aphididae)." Florida Entomologist 97: 1702–1709. https://doi.org/10.1653/024.097.0445
	[54] Semjanov, V.P. 1980. "Biologie de Calvia quatuordecimguttata L. (Coleoptera, Coccinellidae)." Entomologicheskoe Obozrenie 59: 757–763.
	[55] Seo, B.Y., J. Park, W. Kwon, and J. Park. 2019. "The complete mitochondrial genome of Aiolocaria hexaspilota (Hope, 1831) (Coleoptera: Coccinellidae)." Mitochondrial DNA Part B 4: 1472–1474. https://doi.org/10.1080/23802359.2019.1598828
	[56] Shanker, C., M. Mohan, M. Sampathkumar, C. Lydia, and G. Katti. 2013. "Functional significance of Micraspis discolor (F.) (Coccinellidae: Coleoptera) in rice ecosystem." Journal of Applied Entomology 137: 601–609. https://doi.org/10.1111/jen.12035
	[57] Shepard, B.M., and H.R. Rapusas. 1989. "Life cycle of Miscraspis sp. on brown planthopper (BPH) and rice pollen." International Rice Research Newsletter 14: 40.
	[58] Ślipiński, A. 2007. Australian ladybird beetles (Coleoptera: Coccinellidae): Their biology and classification. Australian Biological Resources Study.
	[59] Ślipiński, A., J. Li, and H. Pang. 2020. Ladybird Beetles of the Australo-Pacific Region: Coleoptera: Coccinellidae: Coccinellini. CSIRO Publishing. https://doi.org/10.1071/9781486303885
	[60] Sloggett, J.J. 2008. "Weighty matters: Body size, diet and specialization in aphidophagous ladybird beetles (Coleoptera: Coccinellidae)." European Journal of Entomology 105: 381–389. https://doi.org/10.14411/eje.2008.048
	[61] Sloggett, J.J., and M.E.N. Majerus. 2000. "Habitat preferences and diet in the predatory Coccinellidae (Coleoptera): An evolutionary perspective." Biological Journal of the Linnean Society 70: 63–88. https://doi.org/10.1111/j.1095-8312.2000.tb00201.x
	[62] Sloggett, J.J., W. Völkl, W. Schulze, J.H.G. Schulenburg, and M.E.N. Majerus. 2013. "The ant-associations and diet of the ladybird Coccinella magnifica (Coleoptera: Coccinellidae)." European Journal of Entomology 99: 565–569. https://doi.org/10.14411/eje.2002.075
	[63] Smith, B.C. 1965. "Differences in Anatis mali Auct. and Coleomegilla maculata lengi Timberlake to changes in the quality and quantity of the larval food (Coleoptera: Coccinellidae)." The Canadian Entomologist 97: 1159–1166. https://doi.org/10.4039/Ent971159-11
	[64] Triltsch, H. 1997. Gut contents in field sampled adults of Coccinella septempunctata (Col.: Coccinellidae). Biocontrol 42: 125–131. https://doi.org/10.1007/BF02769889
	[65] Sutherland, A.M., and M.P. Parrella. 2009. “Mycophagy in Coccinellidae: Review and synthesis.” Biological Control 51: 284–293. https://doi.org/10.1016/j.biocontrol.2009.05.012
	[66] Vaundell, W.L., and R.H. Storch. 1972. "Food lists of Hippodamia (Coleoptera: Coccinellidae)." Technical Bulletin, Life Sciences and Agriculture Experiment Station, University of Maine 55: 1–19.
	[67] Watve, C.M., and D.F. Clower. 1976. "Natural enemies of the bandedwing whitefly in Louisiana." Environmental Entomology 5: 1075–1078. https://doi.org/10.1093/ee/5.6.1075
	[68] Wylie, H.G. 1958. "Observations on Aphidecta obliterata (L.) (Coleoptera: Coccinellidae), a predator of conifer-infesting Aphidoidea." The Canadian Entomologist 90: 518–522. https://doi.org/10.4039/Ent90518-9
	[69] Zhang, S.-Z., F. Zhang, and B.-Z. Hua. 2013. "Suitability of various prey types for the development of Propylea japonica (Coleoptera: Coccinellidae)." European Journal of Entomology 104: 149–152. https://doi.org/10.14411/eje.2007.021

## Sheet: Table S8
	Table S8. Detail of the vouchers and genbank accession of the 250 (including 206 Coccinellini) species included in the phylogenetic analyses
	Superfamily	Family	Subfamily	Tribe	Species	Voucher	COI	12S	16S	Art1	CADMC	CADXM	H3	Top1	Wg	18S	28S
	Coccinelloidea	Coccinellidae	Coccinellinae	Coccinellini	Aaages prior Barovsky	ANIC-COL3727					MT761811	MT761810			MT761812
	Coccinelloidea	Coccinellidae	Coccinellinae	Coccinellini	Adalia angulifera Mulsant	22.2.2442	PX698849	PX625296	PX608206		PX626298	PX626318	PX531150		PX626376		PX622280
	Coccinelloidea	Coccinellidae	Coccinellinae	Coccinellini	Adalia angulifera Mulsant	ANIC:COL6001				MF280415				MF280685
	Coccinelloidea	Coccinellidae	Coccinellinae	Coccinellini	Adalia bipunctata (L.)	RN41.15	MW551352, PX698850	MW551155	MW551183		MW551325	PX626319	MW551414		MW551483	MW551250	MW551279
	Coccinelloidea	Coccinellidae	Coccinellinae	Coccinellini	Adalia bipunctata (L.)	ANIC-COC242								KY695318
	Coccinelloidea	Coccinellidae	Coccinellinae	Coccinellini	Adalia conglomerata (L.)	SM498	MW551353	MW551156	MW551184		MW551326	PX626320	MW551415		MW551484	MW551251	MW551280
	Coccinelloidea	Coccinellidae	Coccinellinae	Coccinellini	Adalia decempunctata (L.)	RN43.15a	MW551354, PX698851	MW551157	MW551185		MW551327		MW551416		MW551485		MW551281
	Coccinelloidea	Coccinellidae	Coccinellinae	Coccinellini	Aiolocaria hexaspilota (Hope)	JD08.17a	MW551355 PX698852	PX625297	MW551186		MW551328	PX626321	MW551417		MW551486	PX608193	MW551282
	Coccinelloidea	Coccinellidae	Coccinellinae	Coccinellini	Aiolocaria hexaspilota (Hope)	ANIC-COL3672								KY695304
	Coccinelloidea	Coccinellidae	Coccinellinae	Coccinellini	Alloneda dodecaspilota (Hope)	ANIC-COC154	MT762047				MT761815	MT761814			MT761816
	Coccinelloidea	Coccinellidae	Coccinellinae	Coccinellini	Anatis hydropica (Mulsant)	ANIC.COL6031	MF280672			MF280473	MF280529	MF280602		MF280745	MF280816
	Coccinelloidea	Coccinellidae	Coccinellinae	Coccinellini	Anatis labiculata (Say)	CO446	KP829556	KP828912	KP829048				KP829862			KP829175	FJ687714
	Coccinelloidea	Coccinellidae	Coccinellinae	Coccinellini	Anatis lecontei Casey	ANIC-COC241					MT761818	MT761817		MT761819	MT761820
	Coccinelloidea	Coccinellidae	Coccinellinae	Coccinellini	Anatis mali (Say)	DD01.17a	MW551356		MW551187				MW551418			MW551252	MW551283
	Coccinelloidea	Coccinellidae	Coccinellinae	Coccinellini	Anatis ocellata (L.)	AL163.18a	MW551357	PX625298	MW551188		MW551329	PX626322	MW551419	MF280683	MW551487		MW551284
	Coccinelloidea	Coccinellidae	Coccinellinae	Coccinellini	Anatis ocellata (L.)	ANIC:COL6060	MF280614			MF280413
	Coccinelloidea	Coccinellidae	Coccinellinae	Coccinellini	Anegleis cardoni (Weise)	ANIC-COC152	MT762048				MT761822	MT761821		MT761823	MT761824
	Coccinelloidea	Coccinellidae	Coccinellinae	Coccinellini	Anegleis sp.	ANIC.COL6067	MF280663			MF280464	MF280521	MF280593		MF280737	MF280807
	Coccinelloidea	Coccinellidae	Coccinellinae	Coccinellini	Anisosticta bitriangularis (Say)	UAM3.1	MW551358, PX698853	PX625299	MW551189		MW551329	PX626323	MW551420		MW551488	MW551253	MW551285
	Coccinelloidea	Coccinellidae	Coccinellinae	Coccinellini	Anisosticta novemdecimpunctata (L.)	BU08.16a	MW551359, PX698854	PX625300	MW551190		PX626299	PX626324	MW551421		MW551489	MW551254	MW551286
	Coccinelloidea	Coccinellidae	Coccinellinae	Coccinellini	Anisosticta novemdecimpunctata (L.)	ANIC-COC244								KY695301
	Coccinelloidea	Coccinellidae	Coccinellinae	Coccinellini	Aphidecta obliterata (L.)	BU15.15a	MW551360, PX698855		MW551191		PX626300		MW551422		PX626377	MW551255	MW551287
	Coccinelloidea	Coccinellidae	Coccinellinae	Coccinellini	Aphidecta obliterata (L.)	ANIC-COC230								KY695315
	Coccinelloidea	Coccinellidae	Coccinellinae	Coccinellini	Archegleis edwardsi (Mulsant)	ANIC-COC153						MT761825		MT761826	MT761827
	Coccinelloidea	Coccinellidae	Coccinellinae	Coccinellini	Australoneda bourgeoisi (Gadeau de Kerville)	ANIC.COL6045	MF280606			MF280407		MF280533		MF280676	MF280749
	Coccinelloidea	Coccinellidae	Coccinellinae	Coccinellini	Australoneda fuerschi (Bielawski)	ANIC-COC212	MT762049				MT761829	MT761828		MT761830	MT761831
	Coccinelloidea	Coccinellidae	Coccinellinae	Coccinellini	Bulaea anceps (Mulsant)	ANIC.COL6074	MF280669			MF280470		MF280599			MF280813
	Coccinelloidea	Coccinellidae	Coccinellinae	Coccinellini	Bulaea lichatschovi (Hummel)	ANIC.COL3680	MF152791				KY695422	KY695370		KY695300	KY695347
	Coccinelloidea	Coccinellidae	Coccinellinae	Coccinellini	Calvia albida Bielawski	JD.06.17a	MW551361, PX698856	PX625301	MW551192		PX626301	PX626325	MW551423		MW551490	PX608194	MW551248
	Coccinelloidea	Coccinellidae	Coccinellinae	Coccinellini	Calvia albida Bielawski	ANIC-COL3654								MT761840
	Coccinelloidea	Coccinellidae	Coccinellinae	Coccinellini	Calvia championorum Booth	ANIC-COL3642	MT762053				MT761843	MT761842			MT761844
	Coccinelloidea	Coccinellidae	Coccinellinae	Coccinellini	Calvia decemguttata (L.)	BU33.16	PX698857	PX625302	PX608207		PX626302	PX626326			PX626378		PX622281
	Coccinelloidea	Coccinellidae	Coccinellinae	Coccinellini	Calvia decemguttata (L.)	ANIC-COC246								KY695310
	Coccinelloidea	Coccinellidae	Coccinellinae	Coccinellini	Calvia muiri (Timberlake)	EoMu	GU073922, PX698858	GU073783	GU073835		PX626303		MW551424		PX626379	PX608195	PX622282
	Coccinelloidea	Coccinellidae	Coccinellinae	Coccinellini	Calvia quatuordecimguttata (L.)	RC.BQ	MW551363, PX698859	MW551160	MW551194		MW551332	PX626327	MW551426	PX531164	MW551491	MW551256	MW551289
	Coccinelloidea	Coccinellidae	Coccinellinae	Coccinellini	Calvia quindecimguttata (Fabricius)	Cal15G1	MW551365, PX698860	MW551161	MW551195		PX626304	PX626328	MW551427	PX531165	PX626380	MW551257	MW551290
	Coccinelloidea	Coccinellidae	Coccinellinae	Coccinellini	Calvia sichuanica Kovář	ANIC-COL3643	MT762056					MT761852		MT761853	MT761854
	Coccinelloidea	Coccinellidae	Coccinellinae	Coccinellini	Calvia sp.	ANIC-COC215	MT762058				MT761860	MT761859		MT761861	MT761862
	Coccinelloidea	Coccinellidae	Coccinellinae	Coccinellini	Calvia sp.	ANIC-COL3668	MT762057				MT761856	MT761855		MT761857	MT761858
	Coccinelloidea	Coccinellidae	Coccinellinae	Coccinellini	Calvia sp.	ANIC.COL6048						MF280579		MF280722	MF280792
	Coccinelloidea	Coccinellidae	Coccinellinae	Coccinellini	Calvia sp.	ANIC.COL6075	MF280670			MF280471	MF280527	MF280600		MF280743	MF280814
	Coccinelloidea	Coccinellidae	Coccinellinae	Coccinellini	Cheilomenes dolens (Mulsant)	ANIC-COL6059	MF280604			MF280405	MF280475	MF280531		MF280674	MF280747
	Coccinelloidea	Coccinellidae	Coccinellinae	Coccinellini	Cheilomenes litterata (Reiche)	ANIC-COL6050	MF280650			MF280452	MF280511	MF280581		MF280724	MF280794
	Coccinelloidea	Coccinellidae	Coccinellinae	Coccinellini	Cheilomenes lunata (Fabricius)	Chlu	GU073923, PX698861	GU073784	GU073836			PX626329		PX531149	PX626381	PX608196	GU073734
	Coccinelloidea	Coccinellidae	Coccinellinae	Coccinellini	Cheilomenes lunata (Fabricius)	ANIC-COC151					KY695419
	Coccinelloidea	Coccinellidae	Coccinellinae	Coccinellini	Cheilomenes propinqua (Mulsant)	ANIC.COL6017	MF280630			MF280430	MF280494			MF280701	MF280773
	Coccinelloidea	Coccinellidae	Coccinellinae	Coccinellini	Cheilomenes sexmaculata (Fabricius)	ChSer	GU073924, PX698862	GU073785	GU073837			PX626330	PX531151		PX626382		GU073735
	Coccinelloidea	Coccinellidae	Coccinellinae	Coccinellini	Cheilomenes sexmaculata (Fabricius)	ANIC-COC038					KY695420			KY695321
	Coccinelloidea	Coccinellidae	Coccinellinae	Coccinellini	Cheilomenes sulphurea (Olivier)	GK1021c1	MW551365, PX698863	PX625303	MW551196		MW551333				MW551492		MW551291
	Coccinelloidea	Coccinellidae	Coccinellinae	Coccinellini	Cleobora mellyi (Mulsant)	ANIC.COL2516	MF152795				KY695407	KY695374		KY695309	KY695337
	Coccinelloidea	Coccinellidae	Coccinellinae	Coccinellini	Coccinella californica Mannerheim	JSTR1782a	MW551367	PX625304	MW551199			PX626331			PX626383		MW551292
	Coccinelloidea	Coccinellidae	Coccinellinae	Coccinellini	Coccinella californica Mannerheim	ANIC:COL6011				MF280424				MF280695
	Coccinelloidea	Coccinellidae	Coccinellinae	Coccinellini	Coccinella hieroglyphica L.	CB018	PX698864	PX625305	MW551200			PX626332	MW551430		MW551493		MW551293
	Coccinelloidea	Coccinellidae	Coccinellinae	Coccinellini	Coccinella magnifica Redtenbacher	RC.CNa	MW551368, PX698865	PX625306	PX608208			PX626333			PX626384		PX622283
	Coccinelloidea	Coccinellidae	Coccinellinae	Coccinellini	Coccinella miranda Wollaston	MD01.16a	MW551369	PX625307	MW551201		MW551334	PX626334	MW551431		MW551494		MW551294
	Coccinelloidea	Coccinellidae	Coccinellinae	Coccinellini	Coccinella septempunctata L.	RN21.16	PX698866		MW551202		MW551335		MW551432		MW551495		MW551295
	Coccinelloidea	Coccinellidae	Coccinellinae	Coccinellini	Coccinella septempunctata L.	ANIC-COC022	MF152796					KY695375
	Coccinelloidea	Coccinellidae	Coccinellinae	Coccinellini	Coccinella transversalis Fabricus	131.16		PX625308	PX608209		MW551336	PX626335	MW551433		MW551496		KP829292*
	Coccinelloidea	Coccinellidae	Coccinellinae	Coccinellini	Coccinella transversoguttata Faldermann	ANIC.COL3659	MF152798				KY695426	KY695377		KY695302	KY695350
	Coccinelloidea	Coccinellidae	Coccinellinae	Coccinellini	Coccinella trifasciata Linnaeus	Ctr2	PX698867	PX625309	PX608210		MW551337		MW551434		PX626385
	Coccinelloidea	Coccinellidae	Coccinellinae	Coccinellini	Coccinella trifasciata Linnaeus	ANIC:COL6063						MF280539		MF280681
	Coccinelloidea	Coccinellidae	Coccinellinae	Coccinellini	Coccinella undecimpunctata Linnaeus	SJ01.15	PX698868	MW551162	MW551203		PX626305	PX626337	MW551435	PX531148	MW551497	MW551258	MW551296
	Coccinelloidea	Coccinellidae	Coccinellinae	Coccinellini	Coccinula cf sinensis Weise	CoSin	PX698869	GU073788	GU073843			PX626338	PX531152		PX626386	GU073686	PX622284
	Coccinelloidea	Coccinellidae	Coccinellinae	Coccinellini	Coccinula crotchi (Lewis)	CoCro	MW551371, PX698870	PX625310	MW551204			PX626339	MW551436		PX626387		PX622285
	Coccinelloidea	Coccinellidae	Coccinellinae	Coccinellini	Coccinula quatuordecimpustulata (L.)	RC.AK	PX698871	PX625311	PX608211				PX531153
	Coccinelloidea	Coccinellidae	Coccinellinae	Coccinellini	Coccinula quatuordecimpustulata (L.)	ANIC:COL6052				MF280406	MF280476	MF280532		MF280675	MF280748
	Coccinelloidea	Coccinellidae	Coccinellinae	Coccinellini	Coccinula sinuatomarginata (Faldermann)	RC1.15	MW551372, PX698872	MW551163	MW551205			PX626340	MW551437		PX626388		PX622286
	Coccinelloidea	Coccinellidae	Coccinellinae	Coccinellini	Coelophora biplagiata (Swartz)	ANIC-COC034	MT762061				MT761874	MT761873		MT761875	MT761876
	Coccinelloidea	Coccinellidae	Coccinellinae	Coccinellini	Coelophora bissellata Mulsant	ANIC.COC039	MF152810				KY695408	KY695390		KY695307	KY695336
	Coccinelloidea	Coccinellidae	Coccinellinae	Coccinellini	Coelophora circumvelata (Hope)	JD.04.17b	PX698873	PX625312	PX608212		PX626306	PX626341	PX531155		PX626389	PX608197	PX622287
	Coccinelloidea	Coccinellidae	Coccinellinae	Coccinellini	Coelophora decimmaculata Jing	ANIC-COL3669	MT762062				MT761878	MT761877		MT761879
	Coccinelloidea	Coccinellidae	Coccinellinae	Coccinellini	Coelophora inaequalis (Fabricius)	162.16b	PX698874	PX625313	PX608213		PX626307		PX531154		PX626390
	Coccinelloidea	Coccinellidae	Coccinellinae	Coccinellini	Coelophora inaequalis (Fabricius)	ANIC:COL6002				MF280416		MF280544		MF280686
	Coccinelloidea	Coccinellidae	Coccinellinae	Coccinellini	Coelophora saucia (Mulsant)	ANIC-COC033	MT762066				MT761894	MT761893		MT761895	MT761896
	Coccinelloidea	Coccinellidae	Coccinellinae	Coccinellini	Coleophora sp.	ANIC-COC168	MT762065				MT761891	MT761890			MT761892
	Coccinelloidea	Coccinellidae	Coccinellinae	Coccinellini	Coelophora sp.	ANIC.COL6009				MF280422	MF280488	MF280551		MF280693	MF280765
	Coccinelloidea	Coccinellidae	Coccinellinae	Coccinellini	Coelophora sp.	ANIC.COL6018	MF280615			MF280414	MF280481	MF280542		MF280684	MF280757
	Coccinelloidea	Coccinellidae	Coccinellinae	Coccinellini	Coelophora sp.	ANIC.COL6030	MF280642			MF280441	MF280503	MF280569		MF280712	MF280784
	Coccinelloidea	Coccinellidae	Coccinellinae	Coccinellini	Coelophora sp.	ANIC.COL6049	MF280649			MF280451	MF280510	MF280580		MF280723	MF280793
	Coccinelloidea	Coccinellidae	Coccinellinae	Coccinellini	Coelophora sp.	ANIC.COL6057	MF280656			MF280457				MF280730	MF280800
	Coccinelloidea	Coccinellidae	Coccinellinae	Coccinellini	Coleomegilla maculata (De Geer)	CoLeMa	GU073931	PX625314	GU073845		PX626308	PX626342	MW551438	PX531166	PX626391	PX608198	GU073740
	Coccinelloidea	Coccinellidae	Coccinellinae	Coccinellini	Cycloneda ancoralis (Germar)	ANIC.COL6006	MF280620			MF280419	MF280485	MF280548		MF280690	MF280763
	Coccinelloidea	Coccinellidae	Coccinellinae	Coccinellini	Cycloneda atra González	K.M	PX698875	PX625315	PX608214		PX626309				PX626392		PX622288
	Coccinelloidea	Coccinellidae	Coccinellinae	Coccinellini	Cycloneda chilena (Weise)	ANIC.COL6033	MF280643			MF280443	MF280504	MF280571		MF280714
	Coccinelloidea	Coccinellidae	Coccinellinae	Coccinellini	Cycloneda chilena (Weise)	2347.11.1a		PX625316	PX608215				PX531157
	Coccinelloidea	Coccinellidae	Coccinellinae	Coccinellini	Cycloneda dieguezi González	K.N	PX698876	PX625317	PX608216			PX626343			PX626393	PX608199	PX622289
	Coccinelloidea	Coccinellidae	Coccinellinae	Coccinellini	Cycloneda emarginata (Mulsant)	JSTR-09353a	PX698877	PX625318	PX608217						PX626394		PX622290
	Coccinelloidea	Coccinellidae	Coccinellinae	Coccinellini	Cycloneda emarginata (Mulsant)	ANIC:COL6068				MF280465	MF280522	MF280594		MF280738
	Coccinelloidea	Coccinellidae	Coccinellinae	Coccinellini	Cycloneda cf. eryngii (Mulsant)	25.3.2478	PX698878	PX625319	PX608218		PX626310	PX626344	PX531156		PX626395		PX622291
	Coccinelloidea	Coccinellidae	Coccinellinae	Coccinellini	Cycloneda lacrimosa Gonzalez & Vandenberg	JSTR2568.34	MW551374		MW551206				MW551440		MW551498
	Coccinelloidea	Coccinellidae	Coccinellinae	Coccinellini	Cycloneda munda (Say)	ANIC.COL6053	MF280652			MF280453	MF280512	MF280583		MF280726	MF280796
	Coccinelloidea	Coccinellidae	Coccinellinae	Coccinellini	Cycloneda sanguinea (Linnaeus)	KU877170	KU877170	KU877170	KU877170
	Coccinelloidea	Coccinellidae	Coccinellinae	Coccinellini	Declivitata hamata (Thunberg)	ANIC-COC235	MT762067				MT761898	MT761897			MT761899
	Coccinelloidea	Coccinellidae	Coccinellinae	Coccinellini	Declivitata sp.	ANIC.COL6016	MF280629			MF280429	MF280493	MF280558		MF280700	MF280772
	Coccinelloidea	Coccinellidae	Coccinellinae	Coccinellini	Docimocaria crucigera nomen nudum	ANIC.COL6025	MF280637			MF280437	MF280500	MF280565		MF280707	MF280779
	Coccinelloidea	Coccinellidae	Coccinellinae	Coccinellini	Docimocaria princeps (Mulsant)	ANIC.COL6026	MF280638				MF280501			MF280708	MF280780
	Coccinelloidea	Coccinellidae	Coccinellinae	Coccinellini	Eriopis altiplanica	AL.CH.P.02.2(t2)			MW551208				MW551442
	Coccinelloidea	Coccinellidae	Coccinellinae	Coccinellini	Eriopis andina	ANIC-COC171	MT762068				MT761901	MT761900			MT761902
	Coccinelloidea	Coccinellidae	Coccinellinae	Coccinellini	Eriopis canrash	CA.PE.P.05.1(t3)	MW551376		MW551209				MW551443
	Coccinelloidea	Coccinellidae	Coccinellinae	Coccinellini	Eriopis chilensis	JSTR.2234a	MW551377, PX698880	PX625321	MW551210		MW551338	PX626345	MW551444		MW551499		MW551298
	Coccinelloidea	Coccinellidae	Coccinellinae	Coccinellini	Eriopis connexa	ANIC.COC160	MF152802				KY695406	KY695382			KY695353
	Coccinelloidea	Coccinellidae	Coccinellinae	Coccinellini	Eriopis sp.	AFOU.536b	PX698879	PX625320	PX608219						PX626396		PX622292
	Coccinelloidea	Coccinellidae	Coccinellinae	Coccinellini	Halyzia sanscrita Mulsant	ANIC.COL3603	MF152803				KY695410	KY695383		KY695312
	Coccinelloidea	Coccinellidae	Coccinellinae	Coccinellini	Halyzia sedecimguttata (Linnaeus)	PY01.15a	MW551379, PX698881	MW551164	MW551212		PX626311	PX626346	MW551446	PX531167	MW551501		MW551299
	Coccinelloidea	Coccinellidae	Coccinellinae	Coccinellini	Halyzia straminea (Hope)	ANIC-COC041	MT762071				MT761908	MT761907		MT761909	MT761910
	Coccinelloidea	Coccinellidae	Coccinellinae	Coccinellini	Harmonia aff.eucharis (Mulsant)	ANIC.COL6019	MF280631			MF280431	MF280495	MF280559		MF280702	MF280774
	Coccinelloidea	Coccinellidae	Coccinellinae	Coccinellini	Harmonia axyridis (Pallas)	AL01.18a	MW551380, PX698882	PX625322	PX608220		MW551339	PX626347	MW551447		MW551502	PX608200	MW551300
	Coccinelloidea	Coccinellidae	Coccinellinae	Coccinellini	Harmonia axyridis (Pallas)	ANIC-COC036								KY695314
	Coccinelloidea	Coccinellidae	Coccinellinae	Coccinellini	Harmonia cf. octomaculata (Fabricius)	167.16a - ♂	PX698886, MT762073		PX608221		PX626313	PX626351	PX531158		PX626398
	Coccinelloidea	Coccinellidae	Coccinellinae	Coccinellini	Harmonia cf. octomaculata (Fabricius)	ANIC-COL3646	MT762073							MT761915
	Coccinelloidea	Coccinellidae	Coccinellinae	Coccinellini	Harmonia conformis (Boisduval)	HaCo	GU073933, PX698883	GU073791	GU073847		PX626312	PX626348	PX531159		MW551503	GU073690	PX622293
	Coccinelloidea	Coccinellidae	Coccinellinae	Coccinellini	Harmonia conformis (Boisduval)	ANIC-COC019								KY695313
	Coccinelloidea	Coccinellidae	Coccinellinae	Coccinellini	Harmonia dimidiata (Fabricius)	HaDi	MW551381, PX698884	PX625323	MW551213		MW551340	PX626349			PX626397		PX622294
	Coccinelloidea	Coccinellidae	Coccinellinae	Coccinellini	Harmonia eucharis (Mulsant)	JD02.17	MW551382, PX698885	MW551165	MW551214		MW551341	PX626350	MW551448	PX531168	MW551504		MW551301
	Coccinelloidea	Coccinellidae	Coccinellinae	Coccinellini	Harmonia quadripunctata (Pontoppidan)	RN44.16	MW551383, PX698887	MW551166	MW551215		MW551342	PX626352	MW551449	PX531169	MW551505	MW551259	MW551302
	Coccinelloidea	Coccinellidae	Coccinellinae	Coccinellini	Harmonia sp.	ANIC.COL6040	MF280648			MF280450	MF280509	MF280578		MF280721	MF280791
	Coccinelloidea	Coccinellidae	Coccinellinae	Coccinellini	Harmonia sp.	ANIC.COL6069	MF280665			MF280466	MF280523	MF280595		MF280739	MF280809
	Coccinelloidea	Coccinellidae	Coccinellinae	Coccinellini	Harmonia sp.	ANIC.COL6073	MF280668			MF280469	MF280526	MF280598		MF280742	MF280812
	Coccinelloidea	Coccinellidae	Coccinellinae	Coccinellini	Harmonia vigintiduomaculata (Fabricius)	ANIC-COC211	MT762075				MT761920	MT761919			MT761921
	Coccinelloidea	Coccinellidae	Coccinellinae	Coccinellini	Harmonia yedoensis (Takizawa)	ANIC-COL3640	MT762076				MT761923	MT761922		MT761924	MT761925
	Coccinelloidea	Coccinellidae	Coccinellinae	Coccinellini	Heterocaria kaszabi (Reznik)	ANIC-COC229					MT761883	MT761882		MT761884	MT761885
	Coccinelloidea	Coccinellidae	Coccinellinae	Coccinellini	Heterocaria sp.	ANIC.COL6021	MF280633			MF280433		MF280561		MF280704	MF280776
	Coccinelloidea	Coccinellidae	Coccinellinae	Coccinellini	Heterocaria sp.	ANIC.COL6027	MF280639			MF280438		MF280566		MF280709	MF280781
	Coccinelloidea	Coccinellidae	Coccinellinae	Coccinellini	Heteroneda billardieri (Crotch)	ANIC.COL6061	MF280658			MF280459	MF280516	MF280588		MF280732	MF280802
	Coccinelloidea	Coccinellidae	Coccinellinae	Coccinellini	Heteroneda grata (Iablokoff-Khnzorian)	ANIC.COL6029	MF280641			MF280440		MF280568		MF280711	MF280783
	Coccinelloidea	Coccinellidae	Coccinellinae	Coccinellini	Hippodamia alpina (Villa & Villa)	M15.014b	MW551384, PX698888	MW551167	MW551216			PX626353	MW551450		PX626399	MW551260	MW551303
	Coccinelloidea	Coccinellidae	Coccinellinae	Coccinellini	Hippodamia arctica (Schneider)	DS03	PX698889		PX608222			PX626354	PX531160		PX626400		PX622295
	Coccinelloidea	Coccinellidae	Coccinellinae	Coccinellini	Hippodamia arctica (Schneider)	ANIC-COL3661					MT761926			MT761927
	Coccinelloidea	Coccinellidae	Coccinellinae	Coccinellini	Hippodamia convergens (Guérin-Méneville)	GK.USA1	MW551385, PX698890		MW551218		MW551343	PX626355	MW551452		MW551506		MW551305
	Coccinelloidea	Coccinellidae	Coccinellinae	Coccinellini	Hippodamia decimguttata nomen nudum	ANIC-COL3653					MT761929	MT761928		MT761930	MT761931
	Coccinelloidea	Coccinellidae	Coccinellinae	Coccinellini	Hippodamia falcigera Crotch	UAM2.2	PX698891	PX625324	MW551219			PX626356	MW551453		PX626401	MW551262	PX622296
	Coccinelloidea	Coccinellidae	Coccinellinae	Coccinellini	Hippodamia notata (Laicharting)	M15.014a	MW551386, PX698892	MW551168	MW551220			PX626357	MW551454		PX626402	MW551263	MW551306
	Coccinelloidea	Coccinellidae	Coccinellinae	Coccinellini	Hippodamia parenthesis (Say)	UAM2.3	MW551387	PX625325	MW551221			PX626358	MW551455		MW551507	MW551264
	Coccinelloidea	Coccinellidae	Coccinellinae	Coccinellini	Hippodamia potanini (Weise)	ANIC-COL3641	MT762078				MT761933	MT761932		MT761934	MT761935
	Coccinelloidea	Coccinellidae	Coccinellinae	Coccinellini	Hippodamia quinquesignata (Kirby)	DS01	PX698893	PX625326	PX608223			PX626359	PX531161		PX626403		PX622297
	Coccinelloidea	Coccinellidae	Coccinellinae	Coccinellini	Hippodamia rufocincta (Mulsant)	AE	MW551389	MW551169	MW551223			PX626360	MW551457		MW551508	MW551266	MW551309
	Coccinelloidea	Coccinellidae	Coccinellinae	Coccinellini	Hippodamia tredecimpunctata (L.)	UAM2.5	MW551390	MW551170	PX608224				MW551458		PX626404	MW551267	MW551310
	Coccinelloidea	Coccinellidae	Coccinellinae	Coccinellini	Hippodamia tredecimpunctata (L.)	ANIC-COC035	MF152806				KY695415	KY695386		KY695317
	Coccinelloidea	Coccinellidae	Coccinellinae	Coccinellini	Hippodamia ulkei (Crotch)	UAM1.2	MW551391, PX698894	PX625327	MW551225		MW551344	PX626361	MW551459		MW551510	MW551268	MW551311
	Coccinelloidea	Coccinellidae	Coccinellinae	Coccinellini	Hippodamia undecimnotata (Schneider)	RC.CL	MW551392, PX698895	PX625328	MW551226		MW551345	PX626362	MW551460	PX531170	MW551511		PX622298
	Coccinelloidea	Coccinellidae	Coccinellinae	Coccinellini	Hippodamia variegata (Goeze)	RN45.16a	MW551393, PX698896	MW551171	MW551227		PX626314	PX626363	MW551461		MW551512	MW551269	MW551312
	Coccinelloidea	Coccinellidae	Coccinellinae	Coccinellini	Illeis cf. confusa Timberlake	ANIC-COL3677	MT762081				MT761942	MT761941			MT761943
	Coccinelloidea	Coccinellidae	Coccinellinae	Coccinellini	Illeis cincta (Fabricius)	ANIC-COC046	MT762079				MT761937	MT761936					JF763569
	Coccinelloidea	Coccinellidae	Coccinellinae	Coccinellini	Illeis galbula (Mulsant)	ANIC.COL6022	MF280634			MF280434	MF280497	MF280562
	Coccinelloidea	Coccinellidae	Coccinellinae	Coccinellini	Illeis koebelei Timberlake	ANIC-COC248	MF152815				KY695432	KY695395			KY695359
	Coccinelloidea	Coccinellidae	Coccinellinae	Coccinellini	Jaguarita conjugata (Mulsant)	ANIC.COL6004	MF280619			MF280418	MF280484	MF280546		MF280688	MF280761
	Coccinelloidea	Coccinellidae	Coccinellinae	Coccinellini	Lioadalia sexareata (Weise)	ANIC-COC236	MT762082				MT761945	MT761944			MT761946
	Coccinelloidea	Coccinellidae	Coccinellinae	Coccinellini	Lioadalia sp.	ANIC.COL6058	MF280657			MF280458	MF280515	MF280587		MF280731	MF280801
	Coccinelloidea	Coccinellidae	Coccinellinae	Coccinellini	Macroilleis hauseri (Mader)	ANIC.COL6032				MF280442		MF280570		MF280713	MF280785
	Coccinelloidea	Coccinellidae	Coccinellinae	Coccinellini	Macronaemia episcopalis (Kirby)	UAM2.6	MW551396	PX625329	MW551231			GBK***	MW551462		PX626405	MW551270	MW551313
	Coccinelloidea	Coccinellidae	Coccinellinae	Coccinellini	Macronaemia hauseri (Weise)	ANIC-COL3681	MT762083				MT761948	MT761947		MT761949	MT761950
	Coccinelloidea	Coccinellidae	Coccinellinae	Coccinellini	Megalocaria dilatata (Fabricius)	ANIC-COC157	MT762084				MT761952	MT761951			MT761953
	Coccinelloidea	Coccinellidae	Coccinellinae	Coccinellini	Megalocaria sp.	ANIC.COL6028	MF280640			MF280439	MF280502	MF280567		MF280710	MF280782
	Coccinelloidea	Coccinellidae	Coccinellinae	Coccinellini	Megalocaria welwitschii (Crotch)	ANIC.COC159	MF152811				KY695411	KY695391		KY695311	KY695339
	Coccinelloidea	Coccinellidae	Coccinellinae	Coccinellini	Micraspis afflicta (Mulsant)	ANIC.COL6024	MF280636			MF280436	MF280499	MF280564		MF280706	MF280778
	Coccinelloidea	Coccinellidae	Coccinellinae	Coccinellini	Micraspis aphidectoides (Korschefsky)	ANIC.COL6044	MF280609			MF280410	MF280478	MF280536		MF280679	MF280751
	Coccinelloidea	Coccinellidae	Coccinellinae	Coccinellini	Micraspis aff. discolor	ANIC.COL6076	MF280671			MF280472	MF280528	MF280601		MF280744	MF280815
	Coccinelloidea	Coccinellidae	Coccinellinae	Coccinellini	Micraspis discolor (Fabricius)	JD07.17a	MW551397, PX698897	PX625330	MW551232		PX626315	PX626365	MW551463		PX626406	PX608201	PX622299
	Coccinelloidea	Coccinellidae	Coccinellinae	Coccinellini	Micraspis discolor (Fabricius)	ANIC-COC047				MT761954
	Coccinelloidea	Coccinellidae	Coccinellinae	Coccinellini	Micraspis sp.	ANIC.COL6034				MF280444	MF280505	MF280572		MF280715	MF280786
	Coccinelloidea	Coccinellidae	Coccinellinae	Coccinellini	Micraspis sp.	ANIC.COL6056	MF280655			MF280456	MF280514	MF280586		MF280729	MF280799
	Coccinelloidea	Coccinellidae	Coccinellinae	Coccinellini	Micraspis sp.	ANIC.COL6065	MF280661			MF280462	MF280519	MF280591		MF280735	MF280805
	Coccinelloidea	Coccinellidae	Coccinellinae	Coccinellini	Micraspis striata (Fabricius)	GK.998a	MW551398	PX625331	MW551233			PX626366	MW551464		PX626407		PX622300
	Coccinelloidea	Coccinellidae	Coccinellinae	Coccinellini	Microcaria albolineata (Gyllenhal)	ANIC-COC044	MT762050				MT761833	MT761832		MT761834
	Coccinelloidea	Coccinellidae	Coccinellinae	Coccinellini	Microcaria jansoni (Crotch)	ANIC-COC234	MT762063					MT761880			MT761881
	Coccinelloidea	Coccinellidae	Coccinellinae	Coccinellini	Microcaria mulsanti (Montrouzier)	ANIC-COC169	MT762064				MT761887	MT761886		MT761888	MT761889
	Coccinelloidea	Coccinellidae	Coccinellinae	Coccinellini	Mulsantina hudsonica (Casey)	CNC2.6							MW551465			MW551271	PX622301
	Coccinelloidea	Coccinellidae	Coccinellinae	Coccinellini	Mulsantina mexicana Chapin	JSTR 00824.03	PX698898	PX625332	MW551234				MW551466		PX626408		PX622302
	Coccinelloidea	Coccinellidae	Coccinellinae	Coccinellini	Mulsantina picta (Randall)	CNC2-7		PX625333	PX608225			PX626367	MW551467		PX626409	MW551272	PX622303
	Coccinelloidea	Coccinellidae	Coccinellinae	Coccinellini	Mulsantina picta (Randall)	ANIC-COC240	MT762086				MT761958
	Coccinelloidea	Coccinellidae	Coccinellinae	Coccinellini	Myrrha octodecimguttata (Linnaeus)	RC.CR	MW551400, PX698899	MW551175	MW551236			PX626368	MW551469		MW551515	MW551273	MW551314
	Coccinelloidea	Coccinellidae	Coccinellinae	Coccinellini	Neda aff. reimoseri Mader	ANIC.COL6008	MF280622			MF280421	MF280487	MF280550		MF280692	MF280764
	Coccinelloidea	Coccinellidae	Coccinellinae	Coccinellini	Neda ostrina Mulsant	ANIC.COL6003	MF280618			MF280417	MF280483	MF280545		MF280687	MF280760
	Coccinelloidea	Coccinellidae	Coccinellinae	Coccinellini	Neda sp.	AFOU00239	PX698900	MW551176	MW551237		PX626316		MW551470		PX626410		MW551315
	Coccinelloidea	Coccinellidae	Coccinellinae	Coccinellini	Neocalvia cayennensis (Gmelin)	ANIC.COL6010	MF280623			MF280423	MF280489	MF280552		MF280694	MF280766
	Coccinelloidea	Coccinellidae	Coccinellinae	Coccinellini	Oenopia billieti (Mulsant)	ANIC-COL3667					MT761963	MT761962		MT761964	MT761965
	Coccinelloidea	Coccinellidae	Coccinellinae	Coccinellini	Oenopia conglobata (L.)	RC.AA	MW551401	PX625334	MW551238		MW551346	PX626369	MW551471		MW551516		MW551316
	Coccinelloidea	Coccinellidae	Coccinellinae	Coccinellini	Oenopia doublieri (Mulsant)	SynDou	GU073939, GU073900	GU073796	GU073853							GU073696	GU073746
	Coccinelloidea	Coccinellidae	Coccinellinae	Coccinellini	Oenopia cf. lyncea	RC.AQ	PX698901	PX625335	PX608226				PX531162
	Coccinelloidea	Coccinellidae	Coccinellinae	Coccinellini	Oenopia lyncea (Olivier)	ANIC.COC232					MT761967	MT761966			MT761969
	Coccinelloidea	Coccinellidae	Coccinellinae	Coccinellini	Oenopia quadripunctata Kapur	ANIC-COL3674	MT762089				MT761971	MT761970		MT761972
	Coccinelloidea	Coccinellidae	Coccinellinae	Coccinellini	Oenopia sauzeti Mulsant	ANIC-COC040	MT762090				MT761974	MT761973		MT761975	MT761976
	Coccinelloidea	Coccinellidae	Coccinellinae	Coccinellini	Oenopia scalaris (Timberlake)	ANIC-COL3655	MT762091					MT761977		MT761978
	Coccinelloidea	Coccinellidae	Coccinellinae	Coccinellini	Oenopia sexareata (Mulsant)	ANIC-COC219	MT762092				MT761980	MT761979			MT761981
	Coccinelloidea	Coccinellidae	Coccinellinae	Coccinellini	Oenopia signatella (Mulsant)	ANIC-COL3648					MT761983	MT761982		MT761984
	Coccinelloidea	Coccinellidae	Coccinellinae	Coccinellini	Oenopia sp.	ANIC-COL3665					MT761985			MT761986	MT761987
	Coccinelloidea	Coccinellidae	Coccinellinae	Coccinellini	Oenopia sp.	ANIC.COL6020	MF280632			MF280432	MF280496	MF280560		MF280703	MF280775
	Coccinelloidea	Coccinellidae	Coccinellinae	Coccinellini	Oenopia sp.	ANIC.COL6023	MF280635			MF280435	MF280498	MF280563		MF280705	MF280777
	Coccinelloidea	Coccinellidae	Coccinellinae	Coccinellini	Olla vnigrum (Mulsant)	TR.NG.16a	MW551403	MW551178	MW551240		MW551347	PX626370	MW551472	GBK***	MW551517	MW551275	MW551318
	Coccinelloidea	Coccinellidae	Coccinellinae	Coccinellini	Olla vnigrum (Mulsant)	ANIC:COL6013				MF280426
	Coccinelloidea	Coccinellidae	Coccinellinae	Coccinellini	Oxytella sp.	ANIC-COC231	MT762094				MT761993	MT761992		MT761994	MT761995
	Coccinelloidea	Coccinellidae	Coccinellinae	Coccinellini	Paranaemia vittigera (Mannerheim)	ANIC.COL6015	MF280628			MF280428	MF280492	MF280557		MF280699	MF280771
	Coccinelloidea	Coccinellidae	Coccinellinae	Coccinellini	Paraneda pallidula (Mulsant)	ANIC-COC216	MT762095				MT761997	MT761996		MT761998	MT761999
	Coccinelloidea	Coccinellidae	Coccinellinae	Coccinellini	Paraneda sp.	ANIC.COL6046	MF280608			MF280409	MF280477	MF280535		MF280678	MF280750
	Coccinelloidea	Coccinellidae	Coccinellinae	Coccinellini	Phrynocaria circumusta (Mulsant)	ANIC.COL6070	MF280666			MF280467	MF280524	MF280596		MF280740	MF280810
	Coccinelloidea	Coccinellidae	Coccinellinae	Coccinellini	Phrynocaria congener (Billberg)	ANIC.COL6066	MF280662			MF280463	MF280520	MF280592		MF280736	MF280806
	Coccinelloidea	Coccinellidae	Coccinellinae	Coccinellini	Phrynocaria gratiosa (Mulsant)	ANIC.COC220	MF152816				KY695413	KY695396			KY695335
	Coccinelloidea	Coccinellidae	Coccinellinae	Coccinellini	Phrynocaria quadrivittata (Fauvel)	ANIC-COL6062	MF280659			MF280460	MF280517	MF280589		MF280733	MF280803
	Coccinelloidea	Coccinellidae	Coccinellinae	Coccinellini	Phrynocaria sp.	ANIC.COL6037	MF280646			MF280447	MF280507	MF280575		MF280718	MF280789
	Coccinelloidea	Coccinellidae	Coccinellinae	Coccinellini	Phrynocaria sp.	ANIC-COL3651	MT762096				MT762001	MT762000			MT762002
	Coccinelloidea	Coccinellidae	Coccinellinae	Coccinellini	Pristonema sp.	AG02	KP829539	KP828893	KP829033		KP829397		KP829846			FJ687665
	Coccinelloidea	Coccinellidae	Coccinellinae	Coccinellini	Propylea dissecta (Mulsant)	ANIC.COL6064	MF280660			MF280461	MF280518	MF280590		MF280734	MF280804
	Coccinelloidea	Coccinellidae	Coccinellinae	Coccinellini	Propylea japonica (Thunberg)	PJT1.2	GU073942	GU073800	GU073857			PX626371	MW551474				PX622304
	Coccinelloidea	Coccinellidae	Coccinellinae	Coccinellini	Propylea japonica (Thunberg)	ANIC-COC032	MF152817				KY695409			KY695306
	Coccinelloidea	Coccinellidae	Coccinellinae	Coccinellini	Propylea luteopustulata (Mulsant)	ANIC.COL6072	MF280667			MF280468	MF280525	MF280597		MF280741	MF280811
	Coccinelloidea	Coccinellidae	Coccinellinae	Coccinellini	Propylea quatuordecimpunctata (L.)	RN41.16a	MW551404, PX698902	PX625336	MW551241		MW551348	PX626372	MW551473	PX531172	MW551518	PX608202	MW551319
	Coccinelloidea	Coccinellidae	Coccinellinae	Coccinellini	Protothea quadripunctata (Mulsant)	ANIC-COC049	MT762100				MT762018	MT762017		MT762019	MT762020
	Coccinelloidea	Coccinellidae	Coccinellinae	Coccinellini	Protothea sp.	ANIC-COL3670	MT762101					MT762021		MT762022	MT762023
	Coccinelloidea	Coccinellidae	Coccinellinae	Coccinellini	Psyllobora aff. plaumanni Almeida	ANIC.COL6005						MF280547		MF280689	MF280762
	Coccinelloidea	Coccinellidae	Coccinellinae	Coccinellini	Psyllobora picta (Germain)	2264.4.2	PX698903	PX625337	PX608227
	Coccinelloidea	Coccinellidae	Coccinellinae	Coccinellini	Psyllobora sp.	ANIC.COL6036	MF280645			MF280446		MF280574		MF280717	MF280788
	Coccinelloidea	Coccinellidae	Coccinellinae	Coccinellini	Psyllobora sp.	ANIC.COL6051	MF280651					MF280582		MF280725	MF280795
	Coccinelloidea	Coccinellidae	Coccinellinae	Coccinellini	Psyllobora cf. confluens (Fabricius)	ANIC-COC228	MT762102				MT762025	MT762024			MT762026
	Coccinelloidea	Coccinellidae	Coccinellinae	Coccinellini	Psyllobora vigintiduopunctata (L.)	PY12.15a	MW551405, PX698904	MW551179	MW551242			PX626373	MW551475		MW551519	MW551276	MW551320
	Coccinelloidea	Coccinellidae	Coccinellinae	Coccinellini	Psyllobora vigintimaculata (Say)	ANIC.COL6014	MF280627			MF280427	MF280491	MF280556		MF280698	MF280770
	Coccinelloidea	Coccinellidae	Coccinellinae	Coccinellini	Psyllobora vigintimaculata (Say)	JSTR01606a	PX698905		PX608228				PX531163
	Coccinelloidea	Coccinellidae	Coccinellinae	Coccinellini	Seladia beltiana Gorham	ANIC.COL6071	MF280613			MF280412		MF280540		MF280682	MF280755
	Coccinelloidea	Coccinellidae	Coccinellinae	Coccinellini	Singhikalia duodecimguttata Xiao & Li	ANIC.COL6047	MF280611					MF280538			MF280753
	Coccinelloidea	Coccinellidae	Coccinellinae	Coccinellini	Sospita gebleri (Crotch)	ZIRAS.22	MW551406, PX698906	PX625338	MW551237				MW551476		MW551520		PX622305
	Coccinelloidea	Coccinellidae	Coccinellinae	Coccinellini	Sospita interrupta (Casey)	ANIC.COL6012	MF280625			MF280425		MF280554		MF280696	MF280768
	Coccinelloidea	Coccinellidae	Coccinellinae	Coccinellini	Sospita oblongoguttata (L.)	RC.AC	MW551407, PX698907	MW551180	MW551244		MW551349	KY695393	MW551477		MW551521	PX608203	MW551321
	Coccinelloidea	Coccinellidae	Coccinellinae	Coccinellini	Sospita oblongoguttata (L.)	ANIC-COL3658								KY695308
	Coccinelloidea	Coccinellidae	Coccinellinae	Coccinellini	Sospita sp.	ANIC.COL6055	MF280654			MF280455		MF280585		MF280728	MF280798
	Coccinelloidea	Coccinellidae	Coccinellinae	Coccinellini	Sospita subvittata (Mulsant)	UAM1.1	MW551408, PX698908	PX625339	MW551245		MW551350	PX626374	MW551478		MW551522	MW551277	MW551322
	Coccinelloidea	Coccinellidae	Coccinellinae	Coccinellini	Sospita vigintiguttata (L.)	SoVi1	MW551409	MW551181	MW551246				MW551479		MW551523	MW551278	MW551323
	Coccinelloidea	Coccinellidae	Coccinellinae	Coccinellini	Sospita vigintiguttata (L.)	ANIC-COC222					MT762034	MT762033
	Coccinelloidea	Coccinellidae	Coccinellinae	Coccinellini	Synona melanaria (Mulsant)	ANIC.COC164	MF152822				KY695417	KY695403		KY695320	KY695333
	Coccinelloidea	Coccinellidae	Coccinellinae	Coccinellini	Synona sp.	ANIC.COL6041	MF280603			MF280404	MF280474	MF280530		MF280673	MF280746
	Coccinelloidea	Coccinellidae	Coccinellinae	Coccinellini	Synonycha grandis (Thunberg)	ANIC-COC158	MT762106				MT762040	MT762039			MT762041
	Coccinelloidea	Coccinellidae	Coccinellinae	Coccinellini	Tytthaspis gebleri (Mulsant)	ANIC.COL3679	MF152823				KY695423	KY695404		KY695299
	Coccinelloidea	Coccinellidae	Coccinellinae	Coccinellini	Tytthaspis sedecimpunctata (L.)	BU03.16a	MW551411, PX698909	PX625340	MW551248		MW551351		MW551481	PX531173	MW551524	PX608204	PX622306
	Coccinelloidea	Coccinellidae	Coccinellinae	Coccinellini	Tytthaspis sedecimpunctata (L.)	ANIC:COL6038				MF280448		MF280576
	Coccinelloidea	Coccinellidae	Coccinellinae	Coccinellini	Vibidia duodecimguttata (Poda)	RN52.16b	MW551412, PX698910	PX625341	MW551249		PX626317	PX626375	MW551482	PX531174	MW551525	PX608205	MW551324
	Coccinelloidea	Coccinellidae	Coccinellinae	Coccinellini	Xanthadalia sp.	ANIC.COL6035	MF280644			MF280445	MF280506	MF280573		MF280716	MF280787
	Coccinelloidea	Coccinellidae	Coccinellinae	Coccinellini	Xanthadalia sp.	ANIC.COL6054	MF280653			MF280454	MF280513	MF280584		MF280727	MF280797
	Coccinelloidea	Coccinellidae	Coccinellinae	Coccinellini	Coccinellini sp.	ANIC-COC238	MT762060				MT761870			MT761871	MT761872
	Coccinelloidea	Coccinellidae	Coccinellinae	Chilocorini	Anisorcus malayanus Crotch	COL44	MN599827				MN599773	MN599721		MN599876	MN599931
	Coccinelloidea	Coccinellidae	Coccinellinae	Chilocorini	Arawana scapularis (Gorham)	COL43	MN599828				MN599774	MN599722		MN599877	MN599932
	Coccinelloidea	Coccinellidae	Coccinellinae	Chilocorini	Chilocorus cacti (L.)	CO573	KP829574	KP828931	KP829065		KP812793	MN599730		MN599885	KP813377	KP419046	KP829293
	Coccinelloidea	Coccinellidae	Coccinellinae	Chilocorini	Chilocorus bipustulatus (L.)	COL11	MN599834		MW551197		MN599781	MN599729	MW551428	MN599884	MN599937
	Coccinelloidea	Coccinellidae	Coccinellinae	Chilocorini	Chujochilus sagittatus Wang	COL19	MN599845				MN599794	MN599741		MN599897	MN599947
	Coccinelloidea	Coccinellidae	Coccinellinae	Chilocorini	Curinus coeruleus (Mulsant)	COL84	MN599847				MN599797	MN599744		MN599900	MN599949
	Coccinelloidea	Coccinellidae	Coccinellinae	Chilocorini	Exochomus quadripustulatus (L.)	COL24	MN599850				MN599800	MN599747		MN599903
	Coccinelloidea	Coccinellidae	Coccinellinae	Chilocorini	Exochomus quadripustulatus (L.)	RN03.18a	MW551378		MW551211				MW551445		MW551500
	Coccinelloidea	Coccinellidae	Coccinellinae	Chilocorini	Halmus coelestris (Blackburn)	CO578	KP829577	KP828934			KP829417		KP829880			FJ687687	FJ687728
	Coccinelloidea	Coccinellidae	Coccinellinae	Chilocorini	Orcus bilunulatus (Boisduval)	CO815	KP829604	KP828962	KP829092		KP829434		KP829900			FJ687699	FJ687740
	Coccinelloidea	Coccinellidae	Coccinellinae	Chilocorini	Parexochomus oligotrichus Li & Ren	COL22	MN599859				MN599810	MN599757		MN599914	MN599962
	Coccinelloidea	Coccinellidae	Coccinellinae	Chilocorini	Chilocorus metasternalis (Miyatake)	COL13	MN599860				MN599811	MN599758		MN599915	MN599963
	Coccinelloidea	Coccinellidae	Coccinellinae	Chilocorini	Xanthocorus nigrosuturalis Li & Ren	COL17	MN599874				MN599825	MN599771		MN599930	MN599977
	Coccinelloidea	Coccinellidae	Coccinellinae	Coccidulini	Azya orbigera Mulsant	ANIC-COL6043	MF280607			MF280408		MF280534		MF280677
	Coccinelloidea	Coccinellidae	Coccinellinae	Coccidulini	Azya orbigera Mulsant	BYU AG03										FJ687666	FJ687707
	Coccinelloidea	Coccinellidae	Coccinellinae	Coccidulini	Cryptolaemus montrouzieri Mulsant	AG05		KP828896	KP829036		KP829398		KP829848				FJ687709
	Coccinelloidea	Coccinellidae	Coccinellinae	Coccidulini	Cryptolaemus montrouzieri Mulsant	CM1	MK801969, MN998955					MN998667		MN999347
	Coccinelloidea	Coccinellidae	Coccinellinae	Coccidulini	Coccidula lepida Le Conte	UAM10031658	MW551366		MW551198				MW551429
	Coccinelloidea	Coccinellidae	Coccinellinae	Coccidulini	Rhyzobius alphabeticus Lea	COL2594	MN599869				MN599820	MN599765		MN599924	MN599972
	Coccinelloidea	Coccinellidae	Coccinellinae	Coccidulini	Rhyzobius sp.	CO728	KP829598	KP828956	KP829087		KP829431						KP829306
	Coccinelloidea	Coccinellidae	Coccinellinae	Coccidulini	Rhyzobius sp. ex AU	ANIC-COL176	MF152819				KY695428	KY695399		KY695325	KY695357
	Coccinelloidea	Coccinellidae	Coccinellinae	Coccidulini	Sasajscymnus sp. ex China	ANIC-COL3754	MF152820				KY695434	KY695401		KY695332	KY695360
	Coccinelloidea	Coccinellidae	Coccinellinae	Diomini	Diomus terminatus (Say)	CO629	KP829589	KP828946	KP829077		KP829425		KP829891			KP829189	KP829302
	Coccinelloidea	Coccinellidae	Coccinellinae	Epilachnini	Afissa rana (Kapur)	ANIC-COL3601	MF152787				KY695429	KY695366		KY695323	KY695358
	Coccinelloidea	Coccinellidae	Coccinellinae	Epilachnini	Henosepilachna vigintioctomaculata (Motschulsky)	ANIC-COL3703	AB002182				MN998760			MN999342	MN999240
	Coccinelloidea	Coccinellidae	Coccinellinae	Epilachnini	Subcoccinella vigintiquatuorpunctata (L.)	ANIC-COL2524	MW551410		MW551247		MT762037	MT762036	MW551480		MT762038
	Coccinelloidea	Coccinellidae	Coccinellinae	Epilachnini	Uniparodentata angusta (Li)	COL3694	MN599848				MN599798	MN599745		MN599901	MN599950
	Coccinelloidea	Coccinellidae	Coccinellinae	Noviini	Rodolia sp.	CO813	KP829603	KP828961	KP829091				KP829899		KP813569	KP419274	KP829307
	Coccinelloidea	Coccinellidae	Coccinellinae	Plotinini	Plotina sp.	COL2538	MN599866				MN599818	MN599763		MN599921	MN599969
	Coccinelloidea	Coccinellidae	Coccinellinae	Platynaspidini	Platynaspis maculosa Weise	COL32	MN599864				MN599816	MN599762		MN599919	MN599967
	Coccinelloidea	Coccinellidae	Coccinellinae	Platynaspidini	Platynaspis maculosa Weise	LBB429	EU392434										EU392340
	Coccinelloidea	Coccinellidae	Coccinellinae	Scymnini	Scymnus sp.	CO449	KP829557	KP828913	KP829049		KP829405					EU145603	EU145665
	Coccinelloidea	Coccinellidae	Coccinellinae	Sticholotidini	Prodilis sp. ex Venezuela	ANIC-COL2510	MT762098				MT762011	MT762010			MT762012
	Coccinelloidea	Coccinellidae	Coccinellinae	Sticholotidini	Sulcolotis sp.	CO829	KP829613	KP828971	KP829100		KP829441					FJ687705	FJ687746
	Coccinelloidea	Coccinellidae	Coccinellinae	Sticholotidini	Sticholotis sp.	CO457	KP829561	KP828918	KP829053				KP829868			FJ687677	KP829287
	Coccinelloidea	Coccinellidae	Coccinellinae	Telsimini	Telsimia sp	COL81	MN599871				MN599821	MN599767		MN599926	MN599974
	Coccinelloidea	Coccinellidae	Microweiseinae	Microweiseini	Coccidophilus cariba Gordon	MNHN-EC-7788	MN447521	MN447521	MN447521
	Coccinelloidea	Coccinellidae	Microweiseinae	Microweiseini	Coccidophilus sp.	AGNM05	JX845087	JX844904	JX844943				JX844877			JX844979	JX845019
	Coccinelloidea	Coccinellidae	Microweiseinae	Microweiseini	Sarapidus australis Gordon	JAG-2009	KP829544	KP828900	KP829040							FJ687670	FJ687711, JF763600
	Coccinelloidea	Coccinellidae	Microweiseinae	Microweiseini	Serangium sabahense (Sasaji)	COL3773	MN599870					MN599766		MN599925	MN599973
	Coccinelloidea	Coccinellidae	Microweiseinae	Serangiini	Delphastus sp.	CO577	KP829576	KP828933	KP829067				KP829879		KP813401	KP829182	KP829294
	Coccinelloidea	Coccinellidae	Microweiseinae	Serangiini	Delphastus catalinae (Horn)	ANIC-COL3811	MF152800				KY695437	KY695380			KY695362
	Coccinelloidea	Coccinellidae	Microweiseinae	Serangiini	Delphastus dejavu Gordon	Dd-Duv	MW551375		MW551207				MW551441
	Coccinelloidea	Coccinellidae	Microweiseinae	Serangiini	Serangium sp.	CO631	KP829591	KP828948	KP829079				KP829892			FJ687690	FJ687731
	Coccinelloidea	Coccinellidae	Microweiseinae	Serangiini	Serangium japonicum Chapin	ANIC-COL3776	MT762104					MT762031	MN999223	MN999424	MT762032
	Coccinelloidea	Coccinellidae	Monocoryninae	Monocorynini	Monocoryna sp. ex Malaysia	ANIC-COL6042	MF280610			MF280411		MF280537		MF280680	MF280752
	Coccinelloidea	Cerylonidae	-	-	Philothermus glabriculus LeConte	CO681	EU164676	EU164556	EU164586		JX845057		EU164733				EU145662
	Coccinelloidea	Cerylonidae	-	-	Philothermus glabriculus LeConte	CO597									KP813532	KP419228
	Gyrinoidea	Gyrinidae	-	-	Macrogyrus oblongus (Boisduval)	N/A	FJ859901	FJ859901	FJ859901
	Gyrinoidea	Gyrinidae	-	-	Macrogyrus oblongus (Boisduval)	CO132					EU677535	EU677535	KX775700	EU677633	EU677664	KP419155	EU677682
